# Supplementary material for: {6,6′-Diethoxy-2,2′-[4,5-dimethyl-o-phenylenebis(nitrilomethylidyne)]di­phenolato}nickel(II) dihydrate
Source: Acta Crystallogr Sect E Struct Rep Online. 2009 Apr 8;65(Pt 5):m498–9. doi: 10.1107/S1600536809012641 (PMC2977562; doi:10.1107/S1600536809012641)
Supplement: Supplementary file 1 [file e-65-0m498-sup1.cif]

##############################################################################
###                                                                        ###
###        Electronic paper (Acta Crystallographica Section E)             ###
###                                                                        ###
##############################################################################
#                                                                            #
# This CIF contains the data in a paper accepted for publication in Acta     #
# Crystallographica Section E. It conforms to the requirements of Notes      #
# for Authors for Section E, and has been peer reviewed under the auspices   #
# of the IUCr Commission on Journals.                                        #
#                                                                            #
# Full details of the Crystallographic Information File format               #
# are given in the paper "The Crystallographic Information File (CIF):       #
# a New Standard Archive File for Crystallography" by S. R. Hall, F. H.      #
# Allen and I. D. Brown [Acta Cryst. (1991), A47, 655-685].                  #
#                                                                            #
# The current version of the core CIF dictionary is obtainable from          #
# ftp://ftp.iucr.org/pub/cif_core.dic. The current version number is 2.4.    #
#                                                                            #
# Software is freely available for graphical display of the structure(s) in  #
# this CIF.  For information consult the CIF home page http://www.iucr.org/  #
# cif/home.html                                                              #
#                                                                            #
# This file may be used for bona fide research purposes within the           #
# scientific community so long as proper attribution is given to the journal # 
# article from which it was obtained.                                        #
#                                                                            #
##############################################################################
                                             
data_global
_audit_creation_method     'form.cif (version 2.0)'
_journal_data_validation_number     ?
_journal_date_recd_electronic     2009-03-12
_journal_date_accepted     2009-04-03
_journal_name_full     'Acta Crystallographica, Section E'
_journal_year     2009
_journal_volume     65
_journal_issue      5
_journal_page_first     m498
_journal_page_last     m499
_journal_paper_category     QM
_journal_coeditor_code     CS2114
_publ_contact_author_name     'Prof. Fun, Hoong-Kun'
_publ_contact_author_address
;
      X-ray Crystallography Unit
      School of Physics
      Universiti Sains Malaysia
      11800 USM, Penang
      MALAYSIA
;
_publ_contact_author_email     'hkfun@usm.my'
_publ_contact_author_fax     '6 04 6579150'
_publ_contact_author_phone     '6 04 6533652'
_publ_section_title
;\
{6,6'-Diethoxy-2,2'-[4,5-dimethyl-<i>o</i>-\
phenylenebis(nitrilomethylidyne)]diphenolato}nickel(II) dihydrate
;
loop_
    _publ_author_name
    _publ_author_footnote
    _publ_author_address
    'Kargar, Hadi' ?
;     Department of Chemistry,
      School of Science,
      Payame Noor University (PNU),
      Ardakan, Yazd,
      Iran
;
    'Kia, Reza'
;
      Additional correspondence author: zsrkk@yahoo.com.
;
;     X-ray Crystallography Unit
      School of Physics
      Universiti Sains Malaysia
      11800 USM, Penang
      Malaysia
;
    'Jamshidvand, Arezoo' ?
;     Department of Chemistry,
      School of Science,
      Payame Noor University (PNU),
      Ardakan, Yazd,
      Iran
;
    'Fun, Hoong-Kun' ?
;     X-ray Crystallography Unit
      School of Physics
      Universiti Sains Malaysia
      11800 USM, Penang
      Malaysia
;
data_I
_audit_creation_method     SHELXL-97
_chemical_name_systematic
;
{6,6'-Diethoxy-2,2'-[4,5-dimethyl-<i>o</i>-
phenylenebis(nitrilomethylidyne)]diphenolato}nickel(II) dihydrate
;
_chemical_name_common
;
;
_chemical_formula_moiety     'C26 H26 N2 Ni O4, 2(H2 O)'
_chemical_formula_sum     'C26 H30 N2 Ni O6 '
_chemical_formula_iupac     '[Ni (C26 H26 N2 O4)] , 2H2 O'
_chemical_formula_weight     525.23
_chemical_melting_point     ?
_symmetry_cell_setting     'Orthorhombic'
_symmetry_space_group_name_H-M     'P b c n'
_symmetry_space_group_name_Hall     '-P 2n 2ab'
loop_
    _symmetry_equiv_pos_as_xyz
    'x, y, z'
    '-x+1/2, -y+1/2, z+1/2'
    'x+1/2, -y+1/2, -z'
    '-x, y, -z+1/2'
    '-x, -y, -z'
    'x-1/2, y-1/2, -z-1/2'
    '-x-1/2, y-1/2, z'
    'x, -y, z-1/2'
_cell_length_a     12.8706(4)
_cell_length_b     16.1130(4)
_cell_length_c     11.8546(3)
_cell_angle_alpha     90.00
_cell_angle_beta     90.00
_cell_angle_gamma     90.00
_cell_volume     2458.45(12)
_cell_formula_units_Z     4
_cell_measurement_reflns_used     2497
_cell_measurement_theta_min     2.66
_cell_measurement_theta_max     22.31
_cell_measurement_temperature     294(2)
_exptl_crystal_description     'block'
_exptl_crystal_colour     'red'
_exptl_crystal_size_max     0.297
_exptl_crystal_size_mid     0.162
_exptl_crystal_size_min     0.082
_exptl_crystal_density_diffrn     1.419
_exptl_crystal_density_meas     ?
_exptl_crystal_density_method     'not measured'
_exptl_crystal_F_000     1104
_exptl_absorpt_coefficient_mu     0.833
_exptl_absorpt_correction_type     'multi-scan'
_exptl_absorpt_process_details     '(<i>SADABS</i>; Bruker, 2005)'
_exptl_absorpt_correction_T_min     0.7899
_exptl_absorpt_correction_T_max     0.9348
_exptl_special_details
;
 ?
;
_diffrn_ambient_temperature     294(2)
_diffrn_radiation_type     MoK\a
_diffrn_radiation_wavelength     0.71073
_diffrn_radiation_source     'fine-focus sealed tube'
_diffrn_radiation_monochromator     graphite
_diffrn_measurement_device_type
;
Bruker APEXII CCD area-detector diffractometer
;
_diffrn_measurement_method     '\f and \w scans'
_diffrn_detector_area_resol_mean     ?
_diffrn_reflns_number     16330
_diffrn_reflns_av_R_equivalents     0.0652
_diffrn_reflns_av_sigmaI/netI     0.0532
_diffrn_reflns_theta_min     2.53
_diffrn_reflns_theta_max     29.83
_diffrn_reflns_theta_full     29.83
_diffrn_measured_fraction_theta_max     0.993
_diffrn_measured_fraction_theta_full     0.993
_diffrn_reflns_limit_h_min     -17
_diffrn_reflns_limit_h_max     17
_diffrn_reflns_limit_k_min     -22
_diffrn_reflns_limit_k_max     22
_diffrn_reflns_limit_l_min     -16
_diffrn_reflns_limit_l_max     11
_diffrn_standards_number     0
_diffrn_standards_interval_count     .
_diffrn_standards_interval_time     .
_diffrn_standards_decay_%     ?
_refine_special_details
;
;
_reflns_number_total     3517
_reflns_number_gt     2007
_reflns_threshold_expression     I>2\s(I)
_refine_ls_structure_factor_coef     Fsqd
_refine_ls_matrix_type     full
_refine_ls_R_factor_all     0.0967
_refine_ls_R_factor_gt     0.0461
_refine_ls_wR_factor_gt     0.1010
_refine_ls_wR_factor_ref     0.1219
_refine_ls_goodness_of_fit_ref     1.009
_refine_ls_restrained_S_all     1.009
_refine_ls_number_reflns     3517
_refine_ls_number_parameters     161
_refine_ls_number_restraints     0
_refine_ls_hydrogen_treatment     constr
_refine_ls_weighting_scheme     calc
_refine_ls_weighting_details
         'calc w=1/[\s^2^(Fo^2^)+(0.0543P)^2^+0.1108P] where P=(Fo^2^+2Fc^2^)/3'
_atom_sites_solution_hydrogens     geom
_atom_sites_solution_primary     direct
_atom_sites_solution_secondary     difmap
_refine_ls_shift/su_max     0.000
_refine_ls_shift/su_mean     0.000
_refine_diff_density_max     0.287
_refine_diff_density_min     -0.507
_refine_ls_extinction_method     none
_refine_ls_extinction_coef     ?
loop_
    _atom_type_symbol
    _atom_type_description
    _atom_type_scat_dispersion_real
    _atom_type_scat_dispersion_imag
    _atom_type_scat_source
    'C' 'C' 0.0033 0.0016
                         'International Tables Vol C Tables 4.2.6.8 and 6.1.1.4'
    'H' 'H' 0.0000 0.0000
                         'International Tables Vol C Tables 4.2.6.8 and 6.1.1.4'
    'N' 'N' 0.0061 0.0033
                         'International Tables Vol C Tables 4.2.6.8 and 6.1.1.4'
    'O' 'O' 0.0106 0.0060
                         'International Tables Vol C Tables 4.2.6.8 and 6.1.1.4'
    'Ni' 'Ni' 0.3393 1.1124
                         'International Tables Vol C Tables 4.2.6.8 and 6.1.1.4'
_computing_data_collection     'APEX2 (Bruker, 2005)'
_computing_cell_refinement     'SAINT (Bruker, 2005)'
_computing_data_reduction     'SAINT (Bruker, 2005)'
_computing_structure_solution     'SHELXTL (Sheldrick, 2008)'
_computing_structure_refinement     'SHELXTL (Sheldrick, 2008)'
_computing_molecular_graphics     'SHELXTL (Sheldrick, 2008)'
_computing_publication_material
;
SHELXTL (Sheldrick, 2008) and PLATON (Spek, 2009)
;
loop_
    _atom_site_type_symbol
    _atom_site_label
    _atom_site_fract_x
    _atom_site_fract_y
    _atom_site_fract_z
    _atom_site_U_iso_or_equiv
    _atom_site_adp_type
    _atom_site_calc_flag
    _atom_site_refinement_flags
    _atom_site_occupancy
    _atom_site_disorder_assembly
    _atom_site_disorder_group
    Ni Ni1 0.5000 -0.00935(2) 0.2500 0.04044(15) Uani d S 1 . .
    O O1 0.44372(13) 0.07589(9) 0.33400(13) 0.0501(4) Uani d . 1 . .
    O O2 0.38481(16) 0.21443(10) 0.42373(15) 0.0716(6) Uani d . 1 . .
    N N1 0.44336(14) -0.09376(10) 0.33719(15) 0.0398(4) Uani d . 1 . .
    C C1 0.38667(17) 0.06930(14) 0.4246(2) 0.0441(5) Uani d . 1 . .
    C C2 0.3505(2) 0.14350(15) 0.4772(2) 0.0524(6) Uani d . 1 . .
    C C3 0.2894(2) 0.14174(16) 0.5706(2) 0.0605(7) Uani d . 1 . .
    H H3A 0.2659 0.1912 0.6020 0.073 Uiso calc R 1 . .
    C C4 0.2614(2) 0.06548(19) 0.6203(2) 0.0660(8) Uani d . 1 . .
    H H4A 0.2193 0.0646 0.6841 0.079 Uiso calc R 1 . .
    C C5 0.2961(2) -0.00668(16) 0.5746(2) 0.0566(7) Uani d . 1 . .
    H H5A 0.2790 -0.0568 0.6088 0.068 Uiso calc R 1 . .
    C C6 0.35820(19) -0.00679(13) 0.4755(2) 0.0451(6) Uani d . 1 . .
    C C7 0.39054(17) -0.08387(14) 0.42982(19) 0.0441(5) Uani d . 1 . .
    H H7A 0.3725 -0.1315 0.4695 0.053 Uiso calc R 1 . .
    C C8 0.46786(17) -0.17483(13) 0.29740(18) 0.0412(5) Uani d . 1 . .
    C C9 0.43332(19) -0.24982(14) 0.3410(2) 0.0498(6) Uani d . 1 . .
    H H9A 0.3879 -0.2497 0.4020 0.060 Uiso calc R 1 . .
    C C10 0.4649(2) -0.32468(14) 0.2957(2) 0.0519(6) Uani d . 1 . .
    C C11 0.3545(2) 0.29234(15) 0.4698(3) 0.0759(9) Uani d . 1 . .
    H H11A 0.3783 0.2974 0.5471 0.091 Uiso calc R 1 . .
    H H11B 0.2794 0.2979 0.4687 0.091 Uiso calc R 1 . .
    C C12 0.4041(3) 0.35795(18) 0.3968(3) 0.1078(13) Uani d . 1 . .
    H H12A 0.3824 0.4119 0.4219 0.162 Uiso calc R 1 . .
    H H12B 0.3832 0.3500 0.3198 0.162 Uiso calc R 1 . .
    H H12C 0.4783 0.3537 0.4022 0.162 Uiso calc R 1 . .
    C C13 0.4247(3) -0.40558(15) 0.3438(2) 0.0791(10) Uani d . 1 . .
    H H13A 0.3822 -0.3943 0.4086 0.119 Uiso calc R 1 . .
    H H13B 0.4823 -0.4399 0.3656 0.119 Uiso calc R 1 . .
    H H13C 0.3841 -0.4338 0.2877 0.119 Uiso calc R 1 . .
    O O1W 0.38489(17) 0.20940(12) 0.15851(16) 0.0853(6) Uani d . 1 . .
    H H1W1 0.3725 0.1955 0.2239 0.128 Uiso d R 1 . .
    H H2W1 0.4475 0.2018 0.1648 0.128 Uiso d R 1 . .
loop_
    _atom_site_aniso_label
    _atom_site_aniso_U_11
    _atom_site_aniso_U_22
    _atom_site_aniso_U_33
    _atom_site_aniso_U_12
    _atom_site_aniso_U_13
    _atom_site_aniso_U_23
    Ni1 0.0477(2) 0.0286(2) 0.0450(3) 0.000 0.00116(19) 0.000
    O1 0.0667(11) 0.0307(8) 0.0530(10) 0.0029(8) 0.0057(9) -0.0006(7)
    O2 0.1017(15) 0.0353(9) 0.0778(13) 0.0146(9) 0.0068(11) -0.0068(9)
    N1 0.0447(11) 0.0313(9) 0.0434(11) 0.0007(8) 0.0005(9) -0.0028(8)
    C1 0.0453(13) 0.0388(12) 0.0481(14) 0.0059(10) -0.0064(11) -0.0071(11)
    C2 0.0561(15) 0.0429(14) 0.0582(16) 0.0118(12) -0.0078(12) -0.0123(12)
    C3 0.0610(17) 0.0553(16) 0.0651(18) 0.0144(13) -0.0023(14) -0.0211(14)
    C4 0.0646(17) 0.0690(19) 0.0643(18) 0.0047(14) 0.0141(14) -0.0177(15)
    C5 0.0582(16) 0.0584(16) 0.0533(17) -0.0020(12) 0.0091(13) -0.0069(12)
    C6 0.0447(13) 0.0418(13) 0.0487(15) 0.0012(10) -0.0008(10) -0.0074(11)
    C7 0.0470(13) 0.0392(12) 0.0461(14) -0.0042(10) 0.0000(11) -0.0020(10)
    C8 0.0496(13) 0.0312(11) 0.0429(13) 0.0000(9) -0.0010(10) -0.0010(9)
    C9 0.0603(15) 0.0384(12) 0.0507(14) 0.0005(11) 0.0115(12) 0.0003(11)
    C10 0.0660(16) 0.0321(12) 0.0576(15) -0.0057(10) 0.0056(12) 0.0027(10)
    C11 0.079(2) 0.0387(15) 0.111(2) 0.0179(14) -0.0129(18) -0.0251(16)
    C12 0.161(4) 0.0409(17) 0.122(3) 0.016(2) -0.011(3) -0.0029(18)
    C13 0.111(3) 0.0372(15) 0.089(2) -0.0093(15) 0.0313(19) 0.0036(14)
    O1W 0.1029(16) 0.0723(14) 0.0809(14) 0.0234(12) -0.0218(12) 0.0009(11)
_geom_special_details
;
;
loop_
    _geom_bond_atom_site_label_1
    _geom_bond_atom_site_label_2
    _geom_bond_site_symmetry_2
    _geom_bond_distance
    _geom_bond_publ_flag
    Ni1 O1 4_655 1.8447(15) ?
    Ni1 O1 . 1.8447(15) y
    Ni1 N1 . 1.8573(17) y
    Ni1 N1 4_655 1.8573(17) ?
    O1 C1 . 1.306(3) ?
    O2 C2 . 1.380(3) ?
    O2 C11 . 1.423(3) ?
    N1 C7 . 1.301(3) ?
    N1 C8 . 1.424(2) ?
    C1 C6 . 1.415(3) ?
    C1 C2 . 1.427(3) ?
    C2 C3 . 1.358(3) ?
    C3 C4 . 1.410(4) ?
    C3 H3A . 0.9300 ?
    C4 C5 . 1.358(3) ?
    C4 H4A . 0.9300 ?
    C5 C6 . 1.421(3) ?
    C5 H5A . 0.9300 ?
    C6 C7 . 1.417(3) ?
    C7 H7A . 0.9300 ?
    C8 C9 . 1.387(3) ?
    C8 C8 4_655 1.396(4) ?
    C9 C10 . 1.381(3) ?
    C9 H9A . 0.9300 ?
    C10 C10 4_655 1.410(5) ?
    C10 C13 . 1.514(3) ?
    C11 C12 . 1.508(4) ?
    C11 H11A . 0.9700 ?
    C11 H11B . 0.9700 ?
    C12 H12A . 0.9600 ?
    C12 H12B . 0.9600 ?
    C12 H12C . 0.9600 ?
    C13 H13A . 0.9600 ?
    C13 H13B . 0.9600 ?
    C13 H13C . 0.9600 ?
    O1W H1W1 . 0.8226 ?
    O1W H2W1 . 0.8179 ?
loop_
    _geom_angle_atom_site_label_1
    _geom_angle_atom_site_label_2
    _geom_angle_atom_site_label_3
    _geom_angle_site_symmetry_1
    _geom_angle_site_symmetry_3
    _geom_angle
    _geom_angle_publ_flag
    O1 Ni1 O1 4_655 . 83.75(10) ?
    O1 Ni1 N1 4_655 . 178.81(7) ?
    O1 Ni1 N1 . . 95.21(7) ?
    O1 Ni1 N1 4_655 4_655 95.21(7) ?
    O1 Ni1 N1 . 4_655 178.81(7) ?
    N1 Ni1 N1 . 4_655 85.84(11) ?
    C1 O1 Ni1 . . 127.19(14) ?
    C2 O2 C11 . . 117.8(2) ?
    C7 N1 C8 . . 120.49(18) ?
    C7 N1 Ni1 . . 125.80(15) ?
    C8 N1 Ni1 . . 113.61(14) ?
    O1 C1 C6 . . 124.54(19) ?
    O1 C1 C2 . . 118.4(2) ?
    C6 C1 C2 . . 117.1(2) ?
    C3 C2 O2 . . 125.3(2) ?
    C3 C2 C1 . . 121.8(2) ?
    O2 C2 C1 . . 112.9(2) ?
    C2 C3 C4 . . 120.5(2) ?
    C2 C3 H3A . . 119.8 ?
    C4 C3 H3A . . 119.8 ?
    C5 C4 C3 . . 119.7(3) ?
    C5 C4 H4A . . 120.2 ?
    C3 C4 H4A . . 120.2 ?
    C4 C5 C6 . . 121.1(2) ?
    C4 C5 H5A . . 119.5 ?
    C6 C5 H5A . . 119.5 ?
    C1 C6 C7 . . 121.4(2) ?
    C1 C6 C5 . . 119.8(2) ?
    C7 C6 C5 . . 118.8(2) ?
    N1 C7 C6 . . 125.7(2) ?
    N1 C7 H7A . . 117.2 ?
    C6 C7 H7A . . 117.2 ?
    C9 C8 C8 . 4_655 119.32(13) ?
    C9 C8 N1 . . 127.2(2) ?
    C8 C8 N1 4_655 . 113.45(11) ?
    C10 C9 C8 . . 121.4(2) ?
    C10 C9 H9A . . 119.3 ?
    C8 C9 H9A . . 119.3 ?
    C9 C10 C10 . 4_655 119.14(14) ?
    C9 C10 C13 . . 120.3(2) ?
    C10 C10 C13 4_655 . 120.54(14) ?
    O2 C11 C12 . . 106.4(2) ?
    O2 C11 H11A . . 110.5 ?
    C12 C11 H11A . . 110.5 ?
    O2 C11 H11B . . 110.5 ?
    C12 C11 H11B . . 110.5 ?
    H11A C11 H11B . . 108.6 ?
    C11 C12 H12A . . 109.5 ?
    C11 C12 H12B . . 109.5 ?
    H12A C12 H12B . . 109.5 ?
    C11 C12 H12C . . 109.5 ?
    H12A C12 H12C . . 109.5 ?
    H12B C12 H12C . . 109.5 ?
    C10 C13 H13A . . 109.5 ?
    C10 C13 H13B . . 109.5 ?
    H13A C13 H13B . . 109.5 ?
    C10 C13 H13C . . 109.5 ?
    H13A C13 H13C . . 109.5 ?
    H13B C13 H13C . . 109.5 ?
    H1W1 O1W H2W1 . . 93.7 ?
loop_
    _geom_torsion_atom_site_label_1
    _geom_torsion_atom_site_label_2
    _geom_torsion_atom_site_label_3
    _geom_torsion_atom_site_label_4
    _geom_torsion_site_symmetry_1
    _geom_torsion_site_symmetry_2
    _geom_torsion_site_symmetry_3
    _geom_torsion_site_symmetry_4
    _geom_torsion
    _geom_torsion_publ_flag
    O1 Ni1 O1 C1 4_655 . . . -177.9(2) ?
    O1 Ni1 N1 C7 . . . . -4.77(19) ?
    N1 Ni1 N1 C7 4_655 . . . 175.8(2) ?
    O1 Ni1 N1 C8 . . . . 178.82(14) ?
    N1 Ni1 N1 C8 4_655 . . . -0.62(11) ?
    Ni1 O1 C1 C6 . . . . 0.5(3) ?
    Ni1 O1 C1 C2 . . . . -179.89(15) ?
    C11 O2 C2 C3 . . . . 0.2(4) ?
    C11 O2 C2 C1 . . . . -179.2(2) ?
    O1 C1 C2 C3 . . . . 178.9(2) ?
    C6 C1 C2 C3 . . . . -1.4(3) ?
    O1 C1 C2 O2 . . . . -1.6(3) ?
    C6 C1 C2 O2 . . . . 178.1(2) ?
    O2 C2 C3 C4 . . . . -178.1(2) ?
    C1 C2 C3 C4 . . . . 1.3(4) ?
    C2 C3 C4 C5 . . . . 0.3(4) ?
    C3 C4 C5 C6 . . . . -1.7(4) ?
    O1 C1 C6 C7 . . . . -0.2(4) ?
    C2 C1 C6 C7 . . . . -179.8(2) ?
    O1 C1 C6 C5 . . . . 179.7(2) ?
    C2 C1 C6 C5 . . . . 0.0(3) ?
    C4 C5 C6 C1 . . . . 1.5(4) ?
    C4 C5 C6 C7 . . . . -178.6(2) ?
    C8 N1 C7 C6 . . . . -177.5(2) ?
    Ni1 N1 C7 C6 . . . . 6.3(3) ?
    C1 C6 C7 N1 . . . . -3.4(4) ?
    C5 C6 C7 N1 . . . . 176.7(2) ?
    C7 N1 C8 C9 . . . . 6.6(4) ?
    Ni1 N1 C8 C9 . . . . -176.77(19) ?
    C7 N1 C8 C8 . . . 4_655 -174.9(2) ?
    Ni1 N1 C8 C8 . . . 4_655 1.8(3) ?
    C8 C8 C9 C10 4_655 . . . 3.0(4) ?
    N1 C8 C9 C10 . . . . -178.6(2) ?
    C8 C9 C10 C10 . . . 4_655 1.0(5) ?
    C8 C9 C10 C13 . . . . -179.1(2) ?
    C2 O2 C11 C12 . . . . 178.9(2) ?
loop_
    _geom_hbond_atom_site_label_D
    _geom_hbond_atom_site_label_H
    _geom_hbond_atom_site_label_A
    _geom_hbond_site_symmetry_A
    _geom_hbond_distance_DH
    _geom_hbond_distance_HA
    _geom_hbond_distance_DA
    _geom_hbond_angle_DHA
    _geom_hbond_publ_flag
    O1W H1W1 O1 . 0.8200 2.5000 3.087(2) 129.00 y
    O1W H1W1 O2 . 0.8200 2.3900 3.145(3) 152.00 y
    O1W H2W1 O1 4_655 0.8200 2.4700 3.083(3) 133.00 y
    O1W H2W1 O2 4_655 0.8200 2.4100 3.121(3) 146.00 y
    C7 H7A O1W 8_556 0.9300 2.5700 3.383(3) 146.00 y
