# Supplementary material for: {6,6′-Diethoxy-2,2′-[4,5-dimethyl-o-phenylenebis(nitrilomethylidyne)]di­phenolato}nickel(II) dihydrate
Source: Acta Crystallogr Sect E Struct Rep Online. 2009 Apr 8;65(Pt 5):m498–9. doi: 10.1107/S1600536809012641 (PMC2977562; doi:10.1107/S1600536809012641)
Supplement: Supplementary file 2 [file e-65-0m498-Isup2.hkl]

# 
# h,k,l, Fc-squared, Fo-squared, sigma(Fo-squared) and status flag 
# 
data_I
_shelx_title ' hk28m in  Pbcn     (297K)' 
_shelx_refln_list_code          4 
_shelx_F_calc_maximum      312.85 
_exptl_crystal_F_000      1104.00 
_reflns_d_resolution_high  0.7145 
 
loop_ 
 _symmetry_equiv_pos_as_xyz 
 'x, y, z' 
 '-x+1/2, -y+1/2, z+1/2' 
 'x+1/2, -y+1/2, -z' 
 '-x, y, -z+1/2' 
 '-x, -y, -z' 
 'x-1/2, y-1/2, -z-1/2' 
 '-x-1/2, y-1/2, z' 
 'x, -y, z-1/2' 
 
_cell_length_a    12.8706 
_cell_length_b    16.1130 
_cell_length_c    11.8546 
_cell_angle_alpha  90.000 
_cell_angle_beta   90.000 
_cell_angle_gamma  90.000 
 
_shelx_F_squared_multiplier     1.000 
 
loop_ 
 _refln_index_h 
 _refln_index_k 
 _refln_index_l 
 _refln_F_squared_calc 
 _refln_F_squared_meas 
 _refln_F_squared_sigma 
 _refln_observed_status 
   4   0   0     3893.58     3716.06     84.40 o 
   6   0   0      170.56      237.15     14.52 o 
   8   0   0     4602.97     4268.22    103.03 o 
  10   0   0      245.11      206.56     51.83 o 
  12   0   0       48.61       58.95     14.10 o 
  14   0   0      320.80      317.77     27.05 o 
  16   0   0      118.89       28.01     66.58 o 
   3   1   0       30.20       63.75     16.40 o 
   5   1   0     6147.88     5868.75     92.51 o 
   7   1   0     1740.55     1702.31     33.71 o 
   9   1   0     2780.37     2757.86     51.85 o 
  11   1   0       22.09       11.76      9.08 o 
  13   1   0      170.95      165.47     15.15 o 
  15   1   0      268.60      305.59     42.39 o 
   0   2   0     3837.31     3912.25    143.89 o 
   2   2   0      496.70      646.61     38.38 o 
   4   2   0    20748.23    19717.85    354.57 o 
   6   2   0     3363.65     3235.36     55.39 o 
   8   2   0     1322.60     1271.96     28.56 o 
  10   2   0     1257.67     1134.27     28.87 o 
  12   2   0      500.08      514.54     34.54 o 
  14   2   0      349.26      396.71     24.82 o 
  16   2   0      192.99      208.73     59.06 o 
   1   3   0    12549.11    13876.58    498.99 o 
   3   3   0     6870.36     6807.68    174.86 o 
   5   3   0     6645.87     6692.35    112.60 o 
   7   3   0     2602.16     2610.13     47.60 o 
   9   3   0     1281.05     1224.05     29.25 o 
  11   3   0      760.26      748.93     27.42 o 
  13   3   0      471.80      518.61     27.47 o 
  15   3   0      270.74      253.53     35.98 o 
  17   3   0       53.01       58.41     54.53 o 
   0   4   0     2299.13     2169.90     85.16 o 
   2   4   0     1190.20     1137.80     36.45 o 
   4   4   0     1720.43     1586.40     56.54 o 
   6   4   0     6157.66     6111.62     98.01 o 
   8   4   0     4022.71     4099.48     71.20 o 
  10   4   0     1573.13     1620.41     40.72 o 
  12   4   0      588.53      677.82     52.98 o 
  14   4   0      443.24      454.13     34.29 o 
  16   4   0      146.32      172.07     28.26 o 
   1   5   0     8667.94     9076.98    231.06 o 
   3   5   0      555.36      463.44     21.80 o 
   5   5   0     2641.96     2653.44     62.82 o 
   7   5   0     5116.32     5142.51    103.56 o 
   9   5   0     3772.47     3615.59     70.03 o 
  11   5   0     1225.64     1370.99     50.92 o 
  13   5   0      322.37      283.98     22.77 o 
  15   5   0      237.35      223.74     29.52 o 
  17   5   0        2.15       35.15     28.00 o 
   0   6   0      330.07      280.03     21.01 o 
   2   6   0       93.57      101.94     12.89 o 
   4   6   0     9362.13     9885.06    180.17 o 
   6   6   0    21572.79    22601.26    402.42 o 
   8   6   0     3568.77     3406.64     74.84 o 
  10   6   0      968.20     1054.25     44.20 o 
  12   6   0      109.99       75.11     19.75 o 
  14   6   0      393.59      387.37     33.73 o 
  16   6   0        8.43       22.53     19.99 o 
   1   7   0      297.44      332.34     16.17 o 
   3   7   0      444.15      352.42     16.27 o 
   5   7   0    21612.49    22727.66    508.86 o 
   7   7   0     4464.44     4759.16    114.29 o 
   9   7   0      197.08      173.03     22.57 o 
  11   7   0      327.16      281.21     27.79 o 
  13   7   0      977.21     1050.15    119.16 o 
  15   7   0      312.99      359.25     64.94 o 
  17   7   0       47.97       44.08     33.65 o 
   0   8   0      163.51      120.45     16.81 o 
   2   8   0      460.38      424.62     18.79 o 
   4   8   0     1807.76     1789.44     41.81 o 
   6   8   0     3543.48     3564.34     91.92 o 
   8   8   0      148.71      143.91     25.18 o 
  10   8   0     1029.55      994.10     40.77 o 
  12   8   0      687.35      800.30     93.45 o 
  14   8   0      861.63      921.60     95.65 o 
  16   8   0       33.38       85.37     25.91 o 
   1   9   0     6207.95     6545.27    124.84 o 
   3   9   0     1247.25     1277.43     37.44 o 
   5   9   0     1074.38     1147.09     31.98 o 
   7   9   0     1407.61     1429.43     51.77 o 
   9   9   0     1086.01     1080.37     39.63 o 
  11   9   0      345.42      382.38     32.13 o 
  13   9   0      116.03      155.60     27.85 o 
  15   9   0      149.90      146.23     28.45 o 
   0  10   0     9179.91     9543.41    357.90 o 
   2  10   0     3962.40     3973.90     72.45 o 
   4  10   0       98.06      102.48     11.63 o 
   6  10   0     1323.56     1416.11     49.39 o 
   8  10   0     1029.35     1030.91     92.02 o 
  10  10   0      284.12      348.76     25.81 o 
  12  10   0       39.74       70.67     21.53 o 
  14  10   0       95.87      123.91     26.98 o 
  16  10   0       57.77      102.95     28.22 o 
   1  11   0     4119.48     4354.03    102.32 o 
   3  11   0     2442.21     2748.64     54.45 o 
   5  11   0     1115.89     1191.28     34.83 o 
   7  11   0      561.14      550.35     31.00 o 
   9  11   0      155.68      144.95     20.65 o 
  11  11   0       99.92       89.32     23.25 o 
  13  11   0       34.15       60.20     22.55 o 
  15  11   0       74.04       87.12     27.28 o 
   0  12   0     7599.03     8029.82    217.31 o 
   2  12   0     6216.96     6601.28    268.31 o 
   4  12   0     3111.12     3178.60     70.64 o 
   6  12   0      123.22      167.37     19.61 o 
   8  12   0        9.60        0.62     13.97 o 
  10  12   0       57.57       64.71     18.83 o 
  12  12   0        7.19        4.13     19.76 o 
  14  12   0       29.90       55.97     24.10 o 
   1  13   0     5000.87     4818.06    200.57 o 
   3  13   0      125.49      114.39     38.14 o 
   5  13   0      261.27      272.73     23.26 o 
   7  13   0      239.96      223.70     23.48 o 
   9  13   0      398.44      337.84     36.60 o 
  11  13   0       10.71       16.80     22.06 o 
  13  13   0       20.11       45.69     28.57 o 
   0  14   0     6945.26     6528.76    259.86 o 
   2  14   0       15.16      -17.74     27.73 o 
   4  14   0      380.60      322.33     25.48 o 
   6  14   0      288.68      281.16     25.28 o 
   8  14   0     1264.84     1240.99     94.34 o 
  10  14   0      293.07      278.71     36.87 o 
  12  14   0       18.56       36.51     25.96 o 
  14  14   0       88.99       62.78     29.39 o 
   1  15   0     1304.78     1404.31     62.00 o 
   3  15   0        8.50       31.50     16.63 o 
   5  15   0      306.22      340.75     28.88 o 
   7  15   0      236.56      241.05     33.14 o 
   9  15   0      372.40      317.13     38.34 o 
  11  15   0       22.47       63.89     26.90 o 
  13  15   0       40.22       39.00     37.68 o 
   0  16   0      177.42      139.59     38.94 o 
   2  16   0       91.42      111.10     27.43 o 
   4  16   0      893.25      839.09     53.27 o 
   6  16   0      290.62      369.99     47.06 o 
   8  16   0      155.17       65.04     45.57 o 
  10  16   0       28.52       45.79     27.96 o 
  12  16   0       20.01        2.42     59.99 o 
   1  17   0       93.01       63.06     24.96 o 
   3  17   0      133.30      118.37     24.40 o 
   5  17   0      209.10      215.73     34.91 o 
   7  17   0      166.75      161.78     33.90 o 
   9  17   0       80.06       99.43     32.12 o 
  11  17   0       45.66       30.02     28.45 o 
   0  18   0        2.67       -3.73     33.89 o 
   2  18   0       39.51       20.14     34.91 o 
   4  18   0      300.80      357.22     41.45 o 
   6  18   0      344.94      350.78     41.55 o 
   8  18   0      202.01      163.22     51.73 o 
  10  18   0       55.84       71.61     30.39 o 
   1  19   0       28.59       -0.42     33.33 o 
   3  19   0       36.10       45.18     38.69 o 
   5  19   0       52.31      102.10     51.78 o 
   7  19   0       69.11       83.28     36.46 o 
   9  19   0       54.63       90.86     32.39 o 
   0  20   0       62.31      104.48     41.18 o 
   2  20   0        8.71        4.36     21.25 o 
   4  20   0       14.35       58.64     25.95 o 
   6  20   0       34.82       25.99     26.69 o 
   8  20   0       11.52       11.78     28.22 o 
   1  21   0        3.75      -18.49     25.35 o 
   3  21   0        2.97        2.24     23.24 o 
   5  21   0      263.21      261.55     33.23 o 
   0  22   0       95.50       78.99     46.31 o 
   2  22   0       68.59       71.94     32.87 o 
   1   1   1     2352.15     2104.84     57.38 o 
   2   1   1     6081.50     6242.29    259.95 o 
   3   1   1    10265.00    10617.50    284.02 o 
   4   1   1     5351.24     5266.48     72.54 o 
   5   1   1     3472.93     3561.17     42.84 o 
   6   1   1      917.22     1000.91     15.65 o 
   7   1   1      837.17      832.24     14.60 o 
   8   1   1        0.28        6.92      7.53 o 
   9   1   1      355.48      391.63     12.87 o 
  10   1   1      101.47      109.22     10.38 o 
  11   1   1       34.71       43.52      6.89 o 
  12   1   1       41.96       31.58      7.69 o 
  13   1   1        0.21       -6.60      6.60 o 
  14   1   1        5.67       -0.93     12.56 o 
  15   1   1        2.07        5.60      9.90 o 
  16   1   1        5.57      -21.35     21.35 o 
  17   1   1        0.86        1.47     22.76 o 
   0   2   1       10.57        5.39      3.46 o 
   1   2   1     2558.72     2546.96     69.52 o 
   2   2   1     1357.53     1213.35     39.74 o 
   3   2   1     2391.50     2306.96     42.99 o 
   4   2   1     3030.31     3113.73     44.15 o 
   5   2   1      162.88      187.73      8.38 o 
   6   2   1       46.07       50.65      4.58 o 
   7   2   1       18.62       15.11      4.03 o 
   8   2   1       38.36       39.34      5.27 o 
   9   2   1       11.02        9.94      4.62 o 
  10   2   1        9.49        6.29      5.21 o 
  11   2   1        9.82        5.36      5.73 o 
  12   2   1        6.26        7.35      6.24 o 
  13   2   1        7.58       23.02      8.43 o 
  14   2   1        2.25        1.01      8.29 o 
  15   2   1       10.89       11.41     13.75 o 
  16   2   1        0.27       -4.64     14.24 o 
  17   2   1        0.03      -21.61     24.36 o 
   1   3   1     1477.24     1384.49     33.29 o 
   2   3   1      208.11      186.84     10.12 o 
   3   3   1      597.61      601.92     14.28 o 
   4   3   1       40.93       39.48      5.44 o 
   5   3   1       84.34       81.19      6.55 o 
   6   3   1      546.04      558.45     11.74 o 
   7   3   1      327.29      312.11     12.07 o 
   8   3   1       15.35        8.85      4.64 o 
   9   3   1      636.76      658.27     15.20 o 
  10   3   1        0.42       -5.02      5.02 o 
  11   3   1       20.20       16.11      6.18 o 
  12   3   1       12.27       13.36      6.89 o 
  13   3   1       13.23       11.46      8.58 o 
  14   3   1        1.98       -3.43      9.83 o 
  15   3   1        0.23       -6.01     13.73 o 
  16   3   1        0.34        3.08     15.57 o 
  17   3   1        6.76      -22.33     22.33 o 
   0   4   1     1253.41     1251.06     30.82 o 
   1   4   1      761.74      760.02     15.09 o 
   2   4   1      155.00      202.81     10.92 o 
   3   4   1      384.29      382.69     10.82 o 
   4   4   1        0.86        2.80      3.03 o 
   5   4   1      317.13      347.43     10.80 o 
   6   4   1       82.41       81.31      5.89 o 
   7   4   1       58.98       59.51      6.72 o 
   8   4   1     1097.62     1133.91     20.19 o 
   9   4   1       78.11       74.82      7.72 o 
  10   4   1       46.16       39.16      6.20 o 
  11   4   1       29.26       30.53      7.39 o 
  12   4   1       34.05       24.66      8.20 o 
  13   4   1        7.36        3.15      8.64 o 
  14   4   1        3.73        9.46     11.02 o 
  15   4   1        4.64        3.10     12.90 o 
  16   4   1       16.17       31.70     14.73 o 
  17   4   1        0.74       12.21     17.32 o 
   1   5   1        5.65        5.55      2.84 o 
   2   5   1     1729.32     1880.62     29.95 o 
   3   5   1       41.75       45.28      5.27 o 
   4   5   1      465.91      477.72     13.83 o 
   5   5   1        8.61       12.18      5.51 o 
   6   5   1       29.15       31.45      6.11 o 
   7   5   1      179.95      170.04      8.48 o 
   8   5   1       37.27       16.91     11.25 o 
   9   5   1       79.25       72.83      9.37 o 
  10   5   1       32.34       29.13     10.58 o 
  11   5   1      176.37      179.90     13.40 o 
  12   5   1       45.00       47.21      9.68 o 
  13   5   1      265.35      307.00     18.25 o 
  14   5   1        0.03       -8.74     12.41 o 
  15   5   1       47.89       48.80     14.82 o 
  16   5   1       28.78       37.25     17.35 o 
  17   5   1       23.54       28.30     23.58 o 
   0   6   1     3128.43     3233.78     56.90 o 
   1   6   1      699.95      751.46     13.26 o 
   2   6   1        6.15       11.57      3.96 o 
   3   6   1      748.98      887.60     18.00 o 
   4   6   1     4239.80     4375.26     69.75 o 
   5   6   1     1024.00     1071.45     22.40 o 
   6   6   1     1145.68     1150.20     30.32 o 
   7   6   1      406.56      431.87     14.55 o 
   8   6   1      190.00      202.13     10.19 o 
   9   6   1       19.82       27.72      8.52 o 
  10   6   1       19.20        3.44      8.79 o 
  11   6   1       16.27       -6.49      9.01 o 
  12   6   1      249.92      266.20     19.40 o 
  13   6   1       30.96       47.12     12.98 o 
  14   6   1       27.11        7.96     13.88 o 
  15   6   1       72.84       65.21     15.94 o 
  16   6   1        1.96       -8.22     21.56 o 
  17   6   1        0.13       -3.41     19.74 o 
   1   7   1      260.59      328.21      8.60 o 
   2   7   1      820.26      995.83     19.72 o 
   3   7   1     3492.49     4064.94     71.43 o 
   4   7   1      488.06      566.46     15.94 o 
   5   7   1     3411.10     3582.29     56.55 o 
   6   7   1       75.98       59.93      9.94 o 
   7   7   1     1389.36     1372.74     25.81 o 
   8   7   1       90.52       73.68     11.12 o 
   9   7   1      291.63      312.36     18.61 o 
  10   7   1       26.77       10.43      8.40 o 
  11   7   1       46.05       46.49     13.84 o 
  12   7   1       12.52       29.81     13.20 o 
  13   7   1        0.55       29.89     13.09 o 
  14   7   1       13.60       17.60     14.03 o 
  15   7   1       15.39       13.41     14.66 o 
  16   7   1        1.88       24.79     18.64 o 
  17   7   1        4.03       14.11     18.61 o 
   0   8   1     6991.69     7450.98    138.66 o 
   1   8   1      122.48      141.94      6.57 o 
   2   8   1     2069.70     2133.93     31.32 o 
   3   8   1      164.40      214.26      8.67 o 
   4   8   1        2.49       -1.42      4.74 o 
   5   8   1      233.57      260.73     12.16 o 
   6   8   1       71.78       90.96      9.52 o 
   7   8   1       79.88       74.64      8.18 o 
   8   8   1      577.39      592.34     17.88 o 
   9   8   1       26.60       37.39      9.21 o 
  10   8   1      416.64      396.43     19.66 o 
  11   8   1        4.72        5.65     11.84 o 
  12   8   1       65.26       55.11     20.25 o 
  13   8   1        8.54        3.92     12.46 o 
  14   8   1       20.20       24.12     14.36 o 
  15   8   1        1.63        8.15     14.58 o 
  16   8   1        5.16       17.66     15.90 o 
   1   9   1     1051.54     1068.28     19.91 o 
   2   9   1       50.26       39.51      5.61 o 
   3   9   1      193.79      186.86      9.39 o 
   4   9   1        4.61        2.98      4.87 o 
   5   9   1      321.39      316.16     11.89 o 
   6   9   1       28.91       30.23      6.90 o 
   7   9   1      493.33      483.77     19.56 o 
   8   9   1       17.92       11.25      8.11 o 
   9   9   1      286.03      268.79     16.07 o 
  10   9   1        0.34       -7.34      8.77 o 
  11   9   1      108.14      121.63     16.29 o 
  12   9   1       11.67        6.33     12.51 o 
  13   9   1       90.69       72.85     16.10 o 
  14   9   1        4.43       22.12     14.43 o 
  15   9   1       80.32       66.38     17.65 o 
  16   9   1        0.71       21.79     16.63 o 
   0  10   1     1269.57     1235.17     44.91 o 
   1  10   1      161.16      146.88      8.22 o 
   2  10   1     2413.30     2551.28     35.60 o 
   3  10   1       17.64        6.27      6.34 o 
   4  10   1     1082.37     1102.97     35.98 o 
   5  10   1       68.46       76.32      9.02 o 
   6  10   1      498.47      535.70     16.89 o 
   7  10   1        9.57       14.95      6.67 o 
   8  10   1       30.34       22.50      9.87 o 
   9  10   1        7.74       24.99      9.09 o 
  10  10   1       65.45       40.61     13.56 o 
  11  10   1       20.74       42.82     14.25 o 
  12  10   1       76.78       82.56     20.52 o 
  13  10   1        3.92       18.75     14.45 o 
  14  10   1       85.88       94.37     17.55 o 
  15  10   1        0.81        7.56     15.19 o 
  16  10   1       24.59       40.95     21.79 o 
   1  11   1      364.11      425.55     22.60 o 
   2  11   1       68.64       80.92     11.02 o 
   3  11   1     1378.86     1454.90     29.39 o 
   4  11   1        3.31        5.16      6.84 o 
   5  11   1      545.90      524.97     18.80 o 
   6  11   1       26.11       28.01      8.24 o 
   7  11   1      251.71      240.06     21.22 o 
   8  11   1       33.43       11.76      8.82 o 
   9  11   1       87.03       84.23     15.83 o 
  10  11   1        5.32        5.28     10.76 o 
  11  11   1      170.01      143.15     17.11 o 
  12  11   1        0.61        8.82     13.59 o 
  13  11   1       80.64       72.56     19.43 o 
  14  11   1        5.10        6.59     15.35 o 
  15  11   1       40.42       71.37     18.34 o 
   0  12   1     1332.66     1395.25     53.06 o 
   1  12   1     1136.08     1238.20     29.04 o 
   2  12   1     2336.20     2505.46     40.93 o 
   3  12   1       15.80       21.12      7.13 o 
   4  12   1      425.67      464.69     19.01 o 
   5  12   1       27.25       36.61      8.95 o 
   6  12   1      512.74      520.10     21.14 o 
   7  12   1        4.74        4.37     12.48 o 
   8  12   1      227.27      235.61     16.79 o 
   9  12   1       59.22       59.21     14.16 o 
  10  12   1       79.01       77.65     16.12 o 
  11  12   1        6.50       18.58     19.49 o 
  12  12   1       47.28       73.15     17.39 o 
  13  12   1       37.61       29.20     16.73 o 
  14  12   1       29.60       25.26     16.76 o 
  15  12   1        0.01       44.97     19.80 o 
   1  13   1     8308.29     8664.90    147.82 o 
   2  13   1     3403.79     3598.07     67.67 o 
   3  13   1     1676.62     1820.88     53.58 o 
   4  13   1       68.49       72.02     10.47 o 
   5  13   1       15.55       12.10      9.29 o 
   6  13   1        4.79        9.33      9.43 o 
   7  13   1      182.26      156.55     14.82 o 
   8  13   1        2.22        7.99     10.33 o 
   9  13   1       43.68       40.88     14.54 o 
  10  13   1       31.89       44.34     12.93 o 
  11  13   1       24.73       43.07     15.97 o 
  12  13   1       35.51       44.03     19.47 o 
  13  13   1        8.63       11.39     15.98 o 
  14  13   1        1.74       -7.56     16.21 o 
   0  14   1      748.34      893.27     60.69 o 
   1  14   1       60.70      110.02     28.68 o 
   2  14   1      949.76     1055.77     51.95 o 
   3  14   1        4.96       -0.39     10.03 o 
   4  14   1      366.79      412.39     18.67 o 
   5  14   1        0.17       13.86     10.03 o 
   6  14   1      565.73      553.76     26.48 o 
   7  14   1        4.73        1.55     16.42 o 
   8  14   1      321.89      306.23     26.24 o 
   9  14   1        1.29       14.59     21.97 o 
  10  14   1      116.78      100.14     20.46 o 
  11  14   1        2.56       25.16     16.41 o 
  12  14   1       36.10       36.77     18.63 o 
  13  14   1        0.02       23.79     21.15 o 
  14  14   1       26.50       33.62     18.74 o 
   1  15   1        6.90        1.06     13.77 o 
   2  15   1      250.86      259.10     22.29 o 
   3  15   1      349.92      351.94     21.20 o 
   4  15   1        5.23       -3.99     13.16 o 
   5  15   1      628.12      665.50     29.11 o 
   6  15   1        1.19        8.80     13.42 o 
   7  15   1      387.29      350.26     26.86 o 
   8  15   1       20.84        6.26     16.28 o 
   9  15   1      269.02      254.30     29.08 o 
  10  15   1        0.03       29.02     16.81 o 
  11  15   1      180.92      188.06     24.99 o 
  12  15   1        6.75       38.41     19.10 o 
  13  15   1       86.88       72.30     20.78 o 
   0  16   1      311.46      360.09     29.08 o 
   1  16   1        0.93      -13.08     13.08 o 
   2  16   1      289.45      338.89     43.73 o 
   3  16   1       26.88       33.67     18.42 o 
   4  16   1      462.81      493.34     28.81 o 
   5  16   1       54.73       17.70     17.25 o 
   6  16   1      340.81      293.29     26.42 o 
   7  16   1       29.70       27.94     24.22 o 
   8  16   1      306.62      298.30     27.01 o 
   9  16   1        0.22        7.72     25.17 o 
  10  16   1      218.22      170.02     30.84 o 
  11  16   1        2.06       33.93     18.71 o 
  12  16   1      100.30      111.97     22.29 o 
   1  17   1      175.77      178.85     24.51 o 
   2  17   1        0.02        3.05     16.51 o 
   3  17   1      218.44      266.00     24.51 o 
   4  17   1       49.41       71.24     17.49 o 
   5  17   1      330.47      300.55     26.48 o 
   6  17   1       42.11       17.35     17.70 o 
   7  17   1      340.63      316.28     33.10 o 
   8  17   1        3.52        8.69     17.25 o 
   9  17   1      291.59      267.57     27.98 o 
  10  17   1        0.04        3.34     19.29 o 
  11  17   1      111.13      132.31     23.92 o 
   0  18   1      260.41      290.22     36.28 o 
   1  18   1        1.19       -8.81     14.18 o 
   2  18   1      203.24      200.00     20.78 o 
   3  18   1       21.38       17.10     16.63 o 
   4  18   1      257.21      250.26     23.15 o 
   5  18   1       28.03       33.84     17.32 o 
   6  18   1      296.11      242.41     27.11 o 
   7  18   1        2.42       -0.44     17.28 o 
   8  18   1      404.63      400.09     31.97 o 
   9  18   1        0.67       26.59     19.54 o 
  10  18   1      157.77      150.29     24.67 o 
   1  19   1      184.41      211.03     24.13 o 
   2  19   1        0.64       -5.39     15.12 o 
   3  19   1      404.04      436.82     25.80 o 
   4  19   1      164.06      180.14     22.27 o 
   5  19   1      586.44      651.87     33.70 o 
   6  19   1        0.38       15.40     17.02 o 
   7  19   1      564.95      596.54     37.46 o 
   8  19   1       39.19       72.98     22.54 o 
   9  19   1      159.79      113.49     33.14 o 
   0  20   1       82.74      107.98     31.52 o 
   1  20   1        1.99       12.10     17.62 o 
   2  20   1      210.80      208.01     24.11 o 
   3  20   1       60.11       69.50     17.99 o 
   4  20   1      381.83      482.70     28.15 o 
   5  20   1       17.46      -17.14     17.14 o 
   6  20   1      235.72      241.52     25.06 o 
   7  20   1       70.64      101.94     23.71 o 
   8  20   1       87.40      121.74     24.16 o 
   1  21   1      103.76      120.09     25.20 o 
   2  21   1        4.37        4.96     17.67 o 
   3  21   1      165.74      151.43     23.11 o 
   4  21   1        0.15       10.03     16.59 o 
   5  21   1       87.20       79.74     19.25 o 
   6  21   1       18.32       36.30     21.03 o 
   0  22   1      377.16      391.29     55.04 o 
   1  22   1        0.93       26.85     20.62 o 
   2  22   1      266.03      259.73     28.78 o 
   3  22   1       14.52        4.12     17.78 o 
   0   0   2      108.74      115.06      7.19 o 
   1   0   2     3531.25     3372.65     89.43 o 
   2   0   2    70906.98    63928.04   2278.22 o 
   3   0   2    97872.89    93346.23   3251.91 o 
   4   0   2    41195.65    39733.49    971.59 o 
   5   0   2     1515.74     1543.11     53.05 o 
   6   0   2     1059.57      920.04     23.55 o 
   7   0   2      256.37      311.65     19.95 o 
   8   0   2        9.45       30.35      6.99 o 
   9   0   2      111.38      136.62     11.10 o 
  10   0   2      470.34      447.98     29.35 o 
  11   0   2       74.46       75.37     12.15 o 
  12   0   2      692.12      693.02     28.77 o 
  13   0   2       45.14       39.13     22.25 o 
  14   0   2       47.83       69.40     19.51 o 
  15   0   2       74.73       60.80     20.86 o 
  16   0   2      134.23      118.93     41.37 o 
  17   0   2        5.87       16.07     20.15 o 
   1   1   2     3430.11     3227.18     70.59 o 
   2   1   2      648.36      644.37     33.52 o 
   3   1   2    35749.43    34403.87    594.63 o 
   4   1   2     5204.39     5223.28     96.93 o 
   5   1   2     6318.21     6065.06     80.25 o 
   6   1   2      550.35      633.49     12.76 o 
   7   1   2     1361.17     1192.68     19.53 o 
   8   1   2      636.75      657.23     21.31 o 
   9   1   2      327.21      324.74     10.48 o 
  10   1   2        6.16       -0.59      5.11 o 
  11   1   2     1008.36      983.25     19.69 o 
  12   1   2        1.93        2.84      6.51 o 
  13   1   2      409.00      435.55     19.62 o 
  14   1   2       65.38       73.89     12.10 o 
  15   1   2      124.43      129.10     24.10 o 
  16   1   2       38.39       19.01     15.54 o 
  17   1   2      121.65      117.76     33.00 o 
   0   2   2     2798.04     2657.95     73.85 o 
   1   2   2     1013.63      892.06     29.74 o 
   2   2   2     5896.91     5694.74     85.06 o 
   3   2   2     3927.63     3766.00     64.02 o 
   4   2   2     5659.80     5403.57     84.12 o 
   5   2   2      320.59      330.15     10.99 o 
   6   2   2     3448.12     3245.55     41.91 o 
   7   2   2      104.71      133.15      6.73 o 
   8   2   2     1733.06     1638.42     25.51 o 
   9   2   2        1.19        4.35      4.98 o 
  10   2   2      978.48      907.15     18.33 o 
  11   2   2        1.61       -0.11      5.64 o 
  12   2   2      995.84     1013.30     24.06 o 
  13   2   2        2.30       -1.92      8.83 o 
  14   2   2      303.91      321.19     18.52 o 
  15   2   2       19.66       11.18     11.52 o 
  16   2   2      117.22      115.94     20.34 o 
  17   2   2        5.91       -9.33     18.77 o 
   1   3   2     4209.36     4033.41     77.22 o 
   2   3   2     2500.42     2537.44     41.27 o 
   3   3   2    11227.08    11003.29    151.14 o 
   4   3   2      426.96      390.79     11.00 o 
   5   3   2     5611.08     5507.80     75.95 o 
   6   3   2      300.89      336.81     10.12 o 
   7   3   2     1765.84     1690.48     25.46 o 
   8   3   2       33.09       32.02      5.35 o 
   9   3   2     1386.43     1336.90     23.15 o 
  10   3   2        4.53        0.92      5.16 o 
  11   3   2     1089.67     1049.67     24.28 o 
  12   3   2        1.91       17.02      8.07 o 
  13   3   2      411.70      400.29     17.11 o 
  14   3   2        0.15       -4.80     10.56 o 
  15   3   2       90.10      112.88     24.62 o 
  16   3   2        0.00      -11.47     15.50 o 
  17   3   2       79.26       68.59     24.48 o 
   0   4   2     3181.73     2813.38     65.02 o 
   1   4   2     1383.57     1377.17     22.67 o 
   2   4   2     4506.14     4473.09     62.47 o 
   3   4   2     3862.18     3950.81     55.54 o 
   4   4   2     4709.93     4556.74     63.50 o 
   5   4   2      499.81      504.78     13.72 o 
   6   4   2     2640.43     2516.30     37.43 o 
   7   4   2       18.66       22.43      5.15 o 
   8   4   2     2346.83     2370.23     34.27 o 
   9   4   2       14.27        0.12      5.01 o 
  10   4   2     1673.23     1787.16     31.05 o 
  11   4   2       24.16       23.84      7.82 o 
  12   4   2      762.39      807.38     22.39 o 
  13   4   2        2.27        0.87      8.57 o 
  14   4   2      163.94      139.33     14.46 o 
  15   4   2       18.64       21.56     12.89 o 
  16   4   2       71.96       58.74     15.93 o 
  17   4   2        3.63        8.96     25.00 o 
   1   5   2     6100.47     5586.52     84.58 o 
   2   5   2     2577.38     2470.43     34.24 o 
   3   5   2     2901.36     2838.44     41.83 o 
   4   5   2      597.07      617.19     15.25 o 
   5   5   2     2300.85     2249.43     38.57 o 
   6   5   2      292.16      277.78     15.66 o 
   7   5   2     4191.16     4056.69     57.02 o 
   8   5   2        0.58        7.64      5.97 o 
   9   5   2     2517.73     2589.76     41.71 o 
  10   5   2        0.22       -8.29      8.29 o 
  11   5   2     1074.10     1018.92     24.44 o 
  12   5   2        2.43       -9.22     10.10 o 
  13   5   2      239.90      261.19     15.09 o 
  14   5   2      103.02      109.50     15.11 o 
  15   5   2       19.40       13.66     13.86 o 
  16   5   2       17.36       43.44     17.68 o 
  17   5   2       58.35       71.43     21.15 o 
   0   6   2     1093.29     1094.19     21.06 o 
   1   6   2     2913.92     3303.16     41.04 o 
   2   6   2    10446.52    11265.42    152.04 o 
   3   6   2     7285.61     8135.13    107.65 o 
   4   6   2     6242.20     6541.51     96.23 o 
   5   6   2     1098.21     1080.63     23.01 o 
   6   6   2     2938.18     2730.82     46.65 o 
   7   6   2        1.58       -8.11      8.11 o 
   8   6   2     3593.52     3645.34     69.64 o 
   9   6   2      860.56      893.08     21.37 o 
  10   6   2     1689.46     1706.30     33.17 o 
  11   6   2        0.08       -7.26      7.26 o 
  12   6   2      312.20      346.52     16.38 o 
  13   6   2      155.86      161.23     15.34 o 
  14   6   2       30.83       16.27     12.69 o 
  15   6   2       56.02       65.94     20.73 o 
  16   6   2       25.51       42.43     25.47 o 
  17   6   2        2.59        4.09     18.15 o 
   1   7   2     1115.59     1046.39     14.99 o 
   2   7   2     3355.03     3921.73     52.36 o 
   3   7   2    10184.03    10797.78    141.33 o 
   4   7   2     1011.47     1179.72     23.52 o 
   5   7   2      581.93      532.22     15.18 o 
   6   7   2      332.87      346.40     14.75 o 
   7   7   2     1174.82     1182.25     25.28 o 
   8   7   2      302.49      326.21     14.46 o 
   9   7   2     2634.39     2638.24     46.09 o 
  10   7   2        4.93        4.41      8.37 o 
  11   7   2     1520.66     1582.77     36.44 o 
  12   7   2       59.84       62.33     13.71 o 
  13   7   2       20.76       24.76     13.63 o 
  14   7   2      109.67      116.11     17.49 o 
  15   7   2        8.49       25.66     18.56 o 
  16   7   2       11.02       51.61     19.80 o 
   0   8   2       48.51       15.69      6.40 o 
   1   8   2        4.56        0.08      2.85 o 
   2   8   2     2520.01     2608.01     39.70 o 
   3   8   2      175.93      184.74      8.44 o 
   4   8   2     1322.29     1252.09     26.11 o 
   5   8   2       19.64        7.02      6.03 o 
   6   8   2      661.44      606.52     17.65 o 
   7   8   2      332.64      313.26     14.17 o 
   8   8   2     1764.02     1733.98     43.87 o 
   9   8   2        0.14       -7.62      7.62 o 
  10   8   2     1310.34     1259.08     37.67 o 
  11   8   2      348.58      356.27     21.17 o 
  12   8   2      532.98      601.61     27.09 o 
  13   8   2        5.98        8.23     14.69 o 
  14   8   2       56.97       46.48     15.11 o 
  15   8   2        6.37      -11.95     17.38 o 
  16   8   2      148.19      174.21     26.61 o 
   1   9   2     2498.99     2505.08     32.53 o 
   2   9   2       88.67       85.09      6.23 o 
   3   9   2     2634.35     2713.18     44.76 o 
   4   9   2        3.59        1.92      5.42 o 
   5   9   2     1776.05     1730.34     33.04 o 
   6   9   2        4.88        3.88      6.26 o 
   7   9   2     1367.67     1374.24     29.43 o 
   8   9   2       15.77       16.46      7.39 o 
   9   9   2      552.11      575.69     18.95 o 
  10   9   2        0.22        8.10     11.22 o 
  11   9   2      356.46      360.85     22.02 o 
  12   9   2       23.85       24.85     13.18 o 
  13   9   2      132.89      135.09     18.00 o 
  14   9   2        1.29       14.96     15.22 o 
  15   9   2       60.47       64.64     20.89 o 
  16   9   2        0.67       38.83     20.84 o 
   0  10   2     1803.07     1746.20     41.01 o 
   1  10   2       66.06       74.49      6.41 o 
   2  10   2     2837.33     3021.81     45.55 o 
   3  10   2        2.37        3.96      5.57 o 
   4  10   2     2542.69     2580.39     44.52 o 
   5  10   2      131.13      131.30     10.15 o 
   6  10   2      876.92      870.05     23.24 o 
   7  10   2        5.33       -2.05     11.16 o 
   8  10   2      353.51      366.41     15.51 o 
   9  10   2       21.23       16.07     11.07 o 
  10  10   2      358.15      374.89     25.54 o 
  11  10   2       14.65       10.20     12.78 o 
  12  10   2      198.08      190.89     19.07 o 
  13  10   2        3.81       -5.44     13.88 o 
  14  10   2       61.58       52.69     16.36 o 
  15  10   2        2.18        3.55     16.17 o 
  16  10   2       37.97       78.53     64.89 o 
   1  11   2     1957.04     2230.58     38.03 o 
   2  11   2      270.16      290.19     15.70 o 
   3  11   2     2156.28     2227.48     39.58 o 
   4  11   2      347.72      396.20     16.31 o 
   5  11   2     1525.22     1510.75     33.83 o 
   6  11   2       68.84       73.60     11.01 o 
   7  11   2      526.00      562.40     26.24 o 
   8  11   2        0.79       -4.45      8.77 o 
   9  11   2      186.02      193.24     16.27 o 
  10  11   2        2.55        3.74     11.45 o 
  11  11   2      126.14      152.01     19.60 o 
  12  11   2        5.12       12.70     14.42 o 
  13  11   2      120.84      142.33     20.54 o 
  14  11   2        5.63       12.56     15.60 o 
  15  11   2       43.41       62.79     18.50 o 
   0  12   2     4284.59     4414.21     89.81 o 
   1  12   2      272.51      314.29     17.72 o 
   2  12   2     3661.61     3814.05     61.28 o 
   3  12   2     2064.06     2279.00     47.36 o 
   4  12   2     1712.54     1898.14     39.84 o 
   5  12   2      872.70      849.00     34.30 o 
   6  12   2      630.32      642.66     22.07 o 
   7  12   2       29.69       22.71      8.50 o 
   8  12   2       72.25       76.32     13.93 o 
   9  12   2        3.98       16.86     11.76 o 
  10  12   2       10.34       25.46     23.42 o 
  11  12   2        3.03        6.68     14.38 o 
  12  12   2      116.34      141.92     28.32 o 
  13  12   2       10.82       20.81     16.34 o 
  14  12   2       47.65       66.30     18.78 o 
  15  12   2       16.49       43.46     18.07 o 
   1  13   2      366.79      442.58     28.63 o 
   2  13   2      483.20      524.80     20.88 o 
   3  13   2     2789.30     3061.79     52.90 o 
   4  13   2      363.06      415.71     18.56 o 
   5  13   2      814.10      802.24     26.71 o 
   6  13   2      115.26      117.57     14.26 o 
   7  13   2       80.70       84.45     16.10 o 
   8  13   2       20.98       15.75     22.22 o 
   9  13   2       25.47       28.75     15.47 o 
  10  13   2        6.56       16.32     15.43 o 
  11  13   2      208.06      216.47     29.31 o 
  12  13   2        1.46        4.54     14.78 o 
  13  13   2       77.42       68.90     18.87 o 
  14  13   2        9.33       24.62     17.64 o 
   0  14   2      814.34      752.92     64.43 o 
   1  14   2        0.27       -2.62     10.33 o 
   2  14   2      498.68      494.62     22.84 o 
   3  14   2      313.50      279.77     17.02 o 
   4  14   2     1346.16     1332.66     37.13 o 
   5  14   2      472.02      441.28     29.27 o 
   6  14   2      123.52      132.16     18.50 o 
   7  14   2      164.19      124.61     24.46 o 
   8  14   2       61.50       46.93     16.29 o 
   9  14   2       11.84       50.46     17.70 o 
  10  14   2      269.15      251.95     24.90 o 
  11  14   2        0.33       26.09     15.99 o 
  12  14   2      201.07      196.16     23.92 o 
  13  14   2        0.49       25.45     18.63 o 
   1  15   2      305.44      317.69     22.48 o 
   2  15   2        0.06       16.69     15.66 o 
   3  15   2      809.47      781.08     26.17 o 
   4  15   2       39.62       18.77     11.31 o 
   5  15   2      183.68      173.09     20.74 o 
   6  15   2       82.81       72.82     18.16 o 
   7  15   2      130.16      126.28     20.62 o 
   8  15   2        8.84       22.47     16.38 o 
   9  15   2       94.64      108.09     20.51 o 
  10  15   2        3.76        7.52     18.11 o 
  11  15   2      133.15      138.86     22.64 o 
  12  15   2        4.82       25.11     18.20 o 
  13  15   2       38.63       57.11     20.32 o 
   0  16   2      405.86      360.56     36.98 o 
   1  16   2       96.53       89.88     20.45 o 
   2  16   2      393.54      385.52     25.66 o 
   3  16   2        0.07      -11.47     11.47 o 
   4  16   2      221.40      221.66     17.27 o 
   5  16   2       16.20        3.34     17.37 o 
   6  16   2      199.09      220.64     24.65 o 
   7  16   2       11.03       -1.14     16.70 o 
   8  16   2       99.04      130.78     22.16 o 
   9  16   2        0.57       22.62     19.45 o 
  10  16   2       67.23       80.17     20.85 o 
  11  16   2        1.43       25.80     20.86 o 
  12  16   2       45.91      103.99     22.73 o 
   1  17   2      119.32      117.72     19.16 o 
   2  17   2        1.72       16.87     19.67 o 
   3  17   2      186.81      206.04     21.91 o 
   4  17   2        5.29      -10.54     14.54 o 
   5  17   2      143.04      165.25     22.50 o 
   6  17   2       21.51       36.87     37.39 o 
   7  17   2       69.20       84.21     21.48 o 
   8  17   2        0.91        5.66     17.53 o 
   9  17   2      125.86      115.67     23.22 o 
  10  17   2        0.06       24.32     25.11 o 
  11  17   2       83.13       68.46     20.16 o 
   0  18   2      187.52      230.73     41.92 o 
   1  18   2       46.09       53.44     18.25 o 
   2  18   2      125.91      124.85     19.78 o 
   3  18   2      154.13      171.11     21.68 o 
   4  18   2      145.68      191.99     25.46 o 
   5  18   2       58.32       52.77     20.94 o 
   6  18   2      137.93      104.99     23.18 o 
   7  18   2        1.53       17.08     18.82 o 
   8  18   2      127.92       87.86     21.72 o 
   9  18   2       17.29       61.49     21.63 o 
  10  18   2       49.72       45.96     22.90 o 
   1  19   2       53.67       63.63     18.71 o 
   2  19   2       23.77       19.33     17.96 o 
   3  19   2       32.80       25.29     20.88 o 
   4  19   2       15.42       -2.67     17.75 o 
   5  19   2       49.99       33.32     17.86 o 
   6  19   2        1.88        1.68     19.97 o 
   7  19   2       64.26       55.69     22.52 o 
   8  19   2        0.64       21.02     21.32 o 
   9  19   2       26.36       59.99     22.77 o 
   0  20   2       17.57       35.84     27.41 o 
   1  20   2        0.01       14.76     18.72 o 
   2  20   2       10.83        0.68     18.02 o 
   3  20   2        0.00       10.07     18.29 o 
   4  20   2       10.51      -13.78     16.16 o 
   5  20   2        4.77      -27.54     27.54 o 
   6  20   2        2.66       21.45     28.36 o 
   7  20   2        5.20       32.88     20.26 o 
   1  21   2        8.80       10.85     18.84 o 
   2  21   2       75.89       86.28     21.91 o 
   3  21   2       89.77       71.79     20.53 o 
   4  21   2       14.10       -5.33     21.03 o 
   5  21   2        0.73       30.54     36.66 o 
   6  21   2        2.72       41.44     21.34 o 
   0  22   2       45.07       55.47     57.19 o 
   1  22   2        0.00       47.35     20.08 o 
   2  22   2       61.43       26.75     25.92 o 
   3  22   2       11.77        6.63     30.17 o 
   1   1   3     8454.14     8308.12    123.27 o 
   2   1   3    20300.06    18710.18    249.83 o 
   3   1   3       11.24       -0.46      3.34 o 
   4   1   3     1903.11     1875.34     36.48 o 
   5   1   3      843.18      883.25     21.02 o 
   6   1   3        8.98        9.71      5.76 o 
   7   1   3      872.73      945.08     18.09 o 
   8   1   3      312.34      345.82     11.41 o 
   9   1   3        5.07        0.50      4.88 o 
  10   1   3       38.18       41.38      7.34 o 
  11   1   3        3.85       13.51      7.49 o 
  12   1   3       26.43       28.57     10.11 o 
  13   1   3       16.09       14.42     10.94 o 
  14   1   3        1.45       -1.11     12.89 o 
  15   1   3        5.50        6.15     12.75 o 
  16   1   3        2.78       17.04     14.06 o 
  17   1   3        2.10       -0.92     14.42 o 
   0   2   3     1869.44     1631.07     33.84 o 
   1   2   3       10.01       12.27      3.99 o 
   2   2   3     1778.37     1727.17     27.63 o 
   3   2   3      121.72      101.06      6.30 o 
   4   2   3      255.68      238.36     10.41 o 
   5   2   3      895.36      887.01     19.55 o 
   6   2   3      643.64      678.36     16.43 o 
   7   2   3       24.25       27.90      5.05 o 
   8   2   3       59.31       53.89      5.93 o 
   9   2   3       22.06       20.30      5.99 o 
  10   2   3        0.25       -5.69      5.69 o 
  11   2   3        6.00       21.73      7.85 o 
  12   2   3        7.40       -1.08      8.96 o 
  13   2   3        8.39       29.19     10.85 o 
  14   2   3        0.24        0.83      9.76 o 
  15   2   3        0.23        3.89     12.85 o 
  16   2   3        2.58        0.31     13.81 o 
  17   2   3        0.88        9.65     17.01 o 
   1   3   3      223.31      235.33      6.76 o 
   2   3   3     3523.56     3168.45     51.02 o 
   3   3   3      865.36      854.07     15.77 o 
   4   3   3      491.66      496.91     15.86 o 
   5   3   3      268.92      259.90     14.67 o 
   6   3   3       46.46       45.36      6.68 o 
   7   3   3      180.76      195.06     11.93 o 
   8   3   3        9.24       10.01      4.88 o 
   9   3   3        9.03        0.57      8.22 o 
  10   3   3       39.78       34.71      8.55 o 
  11   3   3       70.76       42.20      9.11 o 
  12   3   3        2.09       -1.27      8.82 o 
  13   3   3        5.28        1.87      9.49 o 
  14   3   3        0.37       -7.81      9.77 o 
  15   3   3       18.07       36.94     12.29 o 
  16   3   3        0.17      -17.50     17.50 o 
  17   3   3        2.12       31.82     19.34 o 
   0   4   3      103.72       95.90      7.35 o 
   1   4   3     3637.27     3759.71     55.23 o 
   2   4   3      296.12      289.08     10.02 o 
   3   4   3     2004.76     1909.02     31.54 o 
   4   4   3      929.77      874.11     19.40 o 
   5   4   3      328.41      336.82     11.86 o 
   6   4   3      704.44      696.10     17.46 o 
   7   4   3      205.43      217.40     10.24 o 
   8   4   3       24.04       15.66      6.40 o 
   9   4   3        6.48        2.04      6.62 o 
  10   4   3      102.91      105.84      9.96 o 
  11   4   3        3.83       -1.50      7.57 o 
  12   4   3        0.35        4.40      9.86 o 
  13   4   3        1.84        2.17      9.23 o 
  14   4   3       47.25       60.21     13.07 o 
  15   4   3        0.37       18.53     13.96 o 
  16   4   3        6.66        0.93     16.63 o 
  17   4   3        0.00      -17.23     17.23 o 
   1   5   3        2.48        9.81      3.14 o 
   2   5   3        0.08       -2.55      3.77 o 
   3   5   3      203.14      235.49      9.58 o 
   4   5   3      154.16      173.29     10.93 o 
   5   5   3      397.25      357.40     13.48 o 
   6   5   3      364.69      384.99     13.84 o 
   7   5   3       22.26        5.73      5.95 o 
   8   5   3      497.17      472.44     15.11 o 
   9   5   3      573.05      537.23     16.87 o 
  10   5   3      164.65      190.90     18.02 o 
  11   5   3      143.10      139.19     12.60 o 
  12   5   3        4.08       13.63      9.09 o 
  13   5   3        3.87        4.39     10.45 o 
  14   5   3        9.17        6.83     10.66 o 
  15   5   3       46.38       35.78     18.40 o 
  16   5   3        0.00       -8.71     14.52 o 
  17   5   3        7.46       29.90     24.04 o 
   0   6   3     6933.25     7522.38    124.59 o 
   1   6   3      696.09      795.90     15.75 o 
   2   6   3     1148.03     1177.75     18.25 o 
   3   6   3      176.73      157.28      8.46 o 
   4   6   3        7.12        0.62      5.14 o 
   5   6   3       28.64       29.78      6.65 o 
   6   6   3        4.36        5.97      5.96 o 
   7   6   3      368.87      364.67     15.89 o 
   8   6   3      305.47      304.00     16.92 o 
   9   6   3       95.29      100.43     10.00 o 
  10   6   3      836.82      863.60     21.85 o 
  11   6   3      191.94      193.51     14.93 o 
  12   6   3        3.54       -3.36      9.08 o 
  13   6   3       29.73       13.09      9.97 o 
  14   6   3        6.81       18.33     13.09 o 
  15   6   3        6.61       16.20     18.55 o 
  16   6   3        7.36       15.61     21.23 o 
  17   6   3        0.20       33.56     23.60 o 
   1   7   3     5170.26     5873.81     79.31 o 
   2   7   3      149.54      186.55      7.30 o 
   3   7   3      986.46     1116.13     18.51 o 
   4   7   3      314.06      339.29     12.22 o 
   5   7   3      512.41      517.20     15.97 o 
   6   7   3       19.76       12.61      7.90 o 
   7   7   3      285.94      299.10     14.40 o 
   8   7   3      208.65      197.76     13.55 o 
   9   7   3      211.99      197.12     13.02 o 
  10   7   3      422.28      447.60     18.44 o 
  11   7   3        5.40       -9.03      9.03 o 
  12   7   3      167.69      163.82     18.64 o 
  13   7   3        0.36       21.74     12.81 o 
  14   7   3        4.71        3.20     14.33 o 
  15   7   3        4.14       35.43     19.00 o 
  16   7   3        0.26       27.34     18.61 o 
   0   8   3       17.14        3.51      6.19 o 
   1   8   3      226.78      295.04     11.43 o 
   2   8   3      388.86      405.76     12.12 o 
   3   8   3        0.01        4.80      4.55 o 
   4   8   3     1399.50     1425.26     27.58 o 
   5   8   3       15.96       18.90      6.84 o 
   6   8   3      999.24      990.92     24.17 o 
   7   8   3       38.11       49.40      8.99 o 
   8   8   3      233.69      210.92     13.06 o 
   9   8   3        0.78       12.90      8.19 o 
  10   8   3       26.52       16.50      9.83 o 
  11   8   3       11.37       21.45     10.78 o 
  12   8   3      108.01       94.50     17.52 o 
  13   8   3        1.85       10.14     15.96 o 
  14   8   3       24.28       19.09     16.29 o 
  15   8   3       18.26       20.48     19.41 o 
  16   8   3        9.00       23.68     19.59 o 
   1   9   3      522.63      504.12     12.71 o 
   2   9   3      273.27      336.88      9.69 o 
   3   9   3      950.52     1041.42     22.25 o 
   4   9   3       33.02       23.99      6.52 o 
   5   9   3      276.75      280.70     13.35 o 
   6   9   3      121.72      109.20      9.80 o 
   7   9   3      222.90      212.17     12.71 o 
   8   9   3       15.61       13.07      8.98 o 
   9   9   3      161.65      181.76     13.83 o 
  10   9   3       74.36       63.53     12.06 o 
  11   9   3      262.49      211.62     19.76 o 
  12   9   3       16.66       20.22     14.54 o 
  13   9   3       97.49       74.83     20.32 o 
  14   9   3        4.64       26.10     15.40 o 
  15   9   3       12.83       32.82     18.98 o 
  16   9   3        0.02       13.38     18.86 o 
   0  10   3     1928.10     2022.58     45.20 o 
   1  10   3      222.04      223.71     11.03 o 
   2  10   3      622.43      633.68     14.09 o 
   3  10   3      337.16      361.98     14.00 o 
   4  10   3      421.28      446.89     16.70 o 
   5  10   3      388.71      403.28     22.81 o 
   6  10   3      207.51      211.59     12.47 o 
   7  10   3       15.77        4.72      8.05 o 
   8  10   3      419.51      396.66     19.38 o 
   9  10   3       26.09       28.34      9.68 o 
  10  10   3      201.98      203.90     16.79 o 
  11  10   3        5.53      -10.30     15.92 o 
  12  10   3      110.66      105.60     18.95 o 
  13  10   3        0.15       28.42     15.25 o 
  14  10   3       15.88       30.96     17.28 o 
  15  10   3        3.39       14.40     17.96 o 
   1  11   3      873.98      910.13     20.77 o 
   2  11   3      254.94      274.31     11.16 o 
   3  11   3      153.01      147.32      9.08 o 
   4  11   3       38.66       28.93      7.79 o 
   5  11   3      659.54      653.37     22.31 o 
   6  11   3       36.85       44.88      8.90 o 
   7  11   3      213.44      232.61     14.46 o 
   8  11   3       27.44       31.98      9.15 o 
   9  11   3      322.39      333.25     18.11 o 
  10  11   3        0.03        6.61     13.41 o 
  11  11   3      120.45      111.39     20.33 o 
  12  11   3        1.97        0.35     15.24 o 
  13  11   3       76.31       71.12     17.83 o 
  14  11   3        1.67        5.42     17.72 o 
  15  11   3       46.30       47.39     20.39 o 
   0  12   3      879.13      951.96     35.36 o 
   1  12   3       52.33       54.94     13.07 o 
   2  12   3      266.18      294.17     22.24 o 
   3  12   3       16.01       14.79      7.47 o 
   4  12   3     2062.90     2076.42     42.99 o 
   5  12   3      423.81      468.38     21.64 o 
   6  12   3      342.18      350.45     30.85 o 
   7  12   3       61.40       41.59     11.48 o 
   8  12   3       68.73       71.18     13.67 o 
   9  12   3        0.12       39.72     16.18 o 
  10  12   3      212.35      218.31     23.15 o 
  11  12   3        9.01       11.66     14.26 o 
  12  12   3       89.62       95.63     27.14 o 
  13  12   3        0.87       -0.51     14.96 o 
  14  12   3       62.50      144.46     21.92 o 
   1  13   3      130.59      137.78     13.52 o 
   2  13   3        1.83       -9.05      9.05 o 
   3  13   3     2004.47     2071.71     43.43 o 
   4  13   3     1523.13     1567.55     36.38 o 
   5  13   3     2918.13     3143.82     59.53 o 
   6  13   3     1239.12     1122.75     34.01 o 
   7  13   3       68.61      113.98     21.50 o 
   8  13   3        0.07       10.71     14.37 o 
   9  13   3       99.34       47.08     17.14 o 
  10  13   3       28.93       18.67     16.42 o 
  11  13   3       56.19       54.03     24.12 o 
  12  13   3        2.20       -4.06     21.13 o 
  13  13   3       47.17       52.31     17.71 o 
  14  13   3        8.17       68.77     19.51 o 
   0  14   3      746.29      800.70     34.21 o 
   1  14   3        9.14        3.68     11.71 o 
   2  14   3      435.34      431.72     27.48 o 
   3  14   3       47.04       64.02     13.63 o 
   4  14   3      984.25     1071.79     29.92 o 
   5  14   3       38.88       35.38     11.64 o 
   6  14   3      366.43      421.54     25.15 o 
   7  14   3        7.05       12.30     16.74 o 
   8  14   3      130.53      167.45     21.77 o 
   9  14   3        0.31       21.16     16.45 o 
  10  14   3       80.94      103.86     20.39 o 
  11  14   3        1.72       10.64     16.78 o 
  12  14   3       86.53       69.60     27.16 o 
  13  14   3        3.90       27.64     16.52 o 
   1  15   3      719.71      768.60     27.50 o 
   2  15   3        1.08       -4.60     10.94 o 
   3  15   3      161.49      164.42     18.09 o 
   4  15   3      211.29      175.49     19.55 o 
   5  15   3      135.37      125.38     16.03 o 
   6  15   3      122.31      117.64     24.03 o 
   7  15   3      347.13      354.58     28.15 o 
   8  15   3       13.04       27.40     17.32 o 
   9  15   3      192.43      178.08     23.54 o 
  10  15   3        2.16       -5.37     16.25 o 
  11  15   3      129.91      147.26     22.92 o 
  12  15   3        1.39        6.23     18.58 o 
  13  15   3       86.60      144.63     33.35 o 
   0  16   3      239.43      296.46     46.13 o 
   1  16   3        1.20        9.19     16.93 o 
   2  16   3      547.28      557.04     25.23 o 
   3  16   3       32.29       46.23     19.46 o 
   4  16   3      405.85      445.48     27.16 o 
   5  16   3       51.12       34.76     13.78 o 
   6  16   3      407.62      398.85     32.33 o 
   7  16   3       25.60       38.76     22.43 o 
   8  16   3      164.99      126.54     22.27 o 
   9  16   3        4.53       21.11     18.52 o 
  10  16   3       96.61       92.66     22.02 o 
  11  16   3        2.15       26.19     18.93 o 
  12  16   3       60.92       66.50     26.15 o 
   1  17   3      360.49      389.24     31.17 o 
   2  17   3      137.99      147.13     25.21 o 
   3  17   3      415.63      435.03     26.19 o 
   4  17   3       73.36       71.37     14.42 o 
   5  17   3      292.74      346.74     41.56 o 
   6  17   3       19.02       24.13     19.33 o 
   7  17   3      175.73      143.58     22.60 o 
   8  17   3        2.85       12.15     18.12 o 
   9  17   3       88.43      119.37     30.00 o 
  10  17   3        0.57       25.84     18.63 o 
  11  17   3      108.42      108.38     23.24 o 
   0  18   3      428.36      475.83     43.19 o 
   1  18   3       42.94       72.34     30.65 o 
   2  18   3      339.38      377.19     30.90 o 
   3  18   3       43.08       66.79     16.88 o 
   4  18   3      256.93      318.04     25.62 o 
   5  18   3       36.14       36.58     20.22 o 
   6  18   3      251.07      264.91     27.70 o 
   7  18   3        5.52       23.91     27.83 o 
   8  18   3      103.80       97.27     23.68 o 
   9  18   3        3.23       15.10     19.14 o 
  10  18   3      177.32      213.55     27.27 o 
   1  19   3      708.79      808.74     51.22 o 
   2  19   3      162.40      158.97     24.87 o 
   3  19   3      383.55      428.57     42.03 o 
   4  19   3       17.25       61.43     17.72 o 
   5  19   3      246.09      294.67     68.55 o 
   6  19   3        0.16       34.84     23.17 o 
   7  19   3       53.46       41.89     26.10 o 
   8  19   3        0.47        5.14     20.24 o 
   9  19   3      168.22      227.04     28.77 o 
   0  20   3      768.80      874.72     59.39 o 
   1  20   3       26.61       20.80     18.25 o 
   2  20   3      264.95      219.68     26.33 o 
   3  20   3        0.52       10.96     19.24 o 
   4  20   3       48.89      -15.35     38.89 o 
   5  20   3        9.02       16.82     35.98 o 
   6  20   3       42.23       41.95     44.02 o 
   7  20   3       13.41       38.68     22.99 o 
   1  21   3      163.72      167.67     24.67 o 
   2  21   3        9.51       15.62     20.42 o 
   3  21   3       27.64       47.75     25.16 o 
   4  21   3        1.29       -6.79     27.35 o 
   5  21   3       74.75       54.56     43.90 o 
   0  22   3       89.91       84.21     47.57 o 
   1  22   3        5.63       16.26     19.05 o 
   0   0   4     1544.57     1655.03     49.12 o 
   1   0   4      717.91      654.34     14.05 o 
   2   0   4     2319.32     2316.34     42.28 o 
   3   0   4     1693.94     1718.71     43.69 o 
   4   0   4     2934.02     2629.95     70.10 o 
   5   0   4    24038.46    25129.81    519.51 o 
   6   0   4    19741.19    18007.48    453.54 o 
   7   0   4     8381.54     8708.25    186.68 o 
   8   0   4     3656.12     3733.92     89.02 o 
   9   0   4      460.18      449.28     23.81 o 
  10   0   4      387.30      415.12     22.75 o 
  11   0   4      175.01      193.11     36.54 o 
  12   0   4      511.98      606.90     49.46 o 
  13   0   4      105.51       85.00     23.48 o 
  14   0   4      356.58      352.02     31.90 o 
  15   0   4        4.81       11.66     18.90 o 
  16   0   4        2.71        3.38     19.63 o 
  17   0   4        0.63       -9.37     20.20 o 
   1   1   4     5949.58     5424.13     63.82 o 
   2   1   4      845.54      853.15     15.38 o 
   3   1   4     3718.87     3210.77     48.12 o 
   4   1   4        0.33        0.77      3.66 o 
   5   1   4     2848.58     2479.01     48.01 o 
   6   1   4     7619.34     7309.46    123.88 o 
   7   1   4     6704.71     6677.01    103.48 o 
   8   1   4        0.45        2.69      5.39 o 
   9   1   4     1000.20     1002.55     24.81 o 
  10   1   4      142.57      135.90     11.31 o 
  11   1   4      819.55      840.90     28.39 o 
  12   1   4      113.18      104.43     12.93 o 
  13   1   4      543.69      605.84     27.05 o 
  14   1   4       25.38       10.52     12.05 o 
  15   1   4      173.49      193.83     19.81 o 
  16   1   4        7.51      -13.89     13.89 o 
  17   1   4        3.61       -3.83     15.02 o 
   0   2   4     4341.97     4251.74     72.45 o 
   1   2   4     1801.90     1717.68     22.99 o 
   2   2   4     8296.75     7580.36     98.39 o 
   3   2   4       73.83       66.90      5.25 o 
   4   2   4      499.59      451.86     11.85 o 
   5   2   4      111.15      119.45      7.81 o 
   6   2   4     2957.21     2791.57     48.26 o 
   7   2   4       77.54      103.31     11.38 o 
   8   2   4     2622.56     2542.90     43.20 o 
   9   2   4       96.36      103.04      9.77 o 
  10   2   4     1288.74     1307.69     32.76 o 
  11   2   4        8.84        4.46     10.62 o 
  12   2   4      455.26      504.19     29.47 o 
  13   2   4       32.90       24.62     10.70 o 
  14   2   4      335.40      372.50     38.93 o 
  15   2   4        0.18       10.76     13.32 o 
  16   2   4       89.79       91.47     23.18 o 
  17   2   4        0.16      -14.22     14.22 o 
   1   3   4     7036.88     6703.63     87.93 o 
   2   3   4      465.19      405.65      9.94 o 
   3   3   4     3777.83     3585.65     53.93 o 
   4   3   4        8.71       -4.27      4.27 o 
   5   3   4     2639.47     2449.94     46.48 o 
   6   3   4      101.85       92.37      7.91 o 
   7   3   4     3457.08     3246.39     56.06 o 
   8   3   4       37.75       20.79      6.58 o 
   9   3   4     1380.83     1333.57     27.46 o 
  10   3   4        7.08        4.39      7.17 o 
  11   3   4      368.38      415.45     19.88 o 
  12   3   4        8.61        7.91      9.71 o 
  13   3   4      263.98      260.29     17.52 o 
  14   3   4        2.58        6.80     10.47 o 
  15   3   4      172.52      184.88     26.52 o 
  16   3   4        0.31       -1.71     15.75 o 
  17   3   4       42.78       32.13     19.22 o 
   0   4   4     8530.42     8552.96    139.80 o 
   1   4   4      488.00      484.98     16.14 o 
   2   4   4     6292.81     5801.56     82.73 o 
   3   4   4      788.66      782.65     19.26 o 
   4   4   4     3774.58     3525.47     50.52 o 
   5   4   4      192.07      196.80     10.18 o 
   6   4   4     2085.32     1982.02     37.70 o 
   7   4   4       27.19       35.40      7.26 o 
   8   4   4     1467.02     1450.47     28.60 o 
   9   4   4      168.45      158.91     17.13 o 
  10   4   4      536.21      570.76     18.62 o 
  11   4   4        0.10       -0.54      9.12 o 
  12   4   4      325.83      310.85     24.78 o 
  13   4   4       14.98       -3.28     10.41 o 
  14   4   4      235.64      243.01     17.98 o 
  15   4   4        0.00        1.57     13.59 o 
  16   4   4       78.86       58.16     22.99 o 
  17   4   4        0.10       -2.32     22.48 o 
   1   5   4     3820.94     3612.17     55.67 o 
   2   5   4      995.02      931.45     19.40 o 
   3   5   4     7406.28     6855.54    106.19 o 
   4   5   4     1460.75     1463.78     29.41 o 
   5   5   4     4195.65     3985.91     76.31 o 
   6   5   4        9.32        3.31      6.70 o 
   7   5   4     1339.97     1322.50     28.18 o 
   8   5   4      202.35      192.06     11.91 o 
   9   5   4      628.85      656.64     19.26 o 
  10   5   4        2.33        7.65      7.31 o 
  11   5   4      190.19      193.95     16.35 o 
  12   5   4      198.68      184.10     15.82 o 
  13   5   4      252.73      247.88     17.61 o 
  14   5   4       17.10       -3.02     10.82 o 
  15   5   4      112.28      144.70     16.88 o 
  16   5   4        0.01       -4.82     19.75 o 
  17   5   4       57.72       81.30     29.39 o 
   0   6   4    29407.80    31493.65    552.72 o 
   1   6   4      198.55      236.78     14.84 o 
   2   6   4     9650.08     9610.46    125.26 o 
   3   6   4      940.50      866.89     21.09 o 
   4   6   4     2432.29     2233.79     38.55 o 
   5   6   4      249.98      247.90     12.66 o 
   6   6   4      737.26      774.66     21.90 o 
   7   6   4      116.86      104.84     10.87 o 
   8   6   4      959.64      971.54     24.67 o 
   9   6   4        0.53       10.07      7.30 o 
  10   6   4       21.08       37.86      8.99 o 
  11   6   4     1461.94     1487.65     34.22 o 
  12   6   4      184.09      167.89     16.43 o 
  13   6   4      140.45      132.13     18.21 o 
  14   6   4      180.67      202.32     17.63 o 
  15   6   4        3.61       12.56     14.11 o 
  16   6   4       73.38       64.77     18.77 o 
   1   7   4    16905.59    17565.17    221.85 o 
   2   7   4     1949.07     1958.33     36.14 o 
   3   7   4      251.90      205.03      8.70 o 
   4   7   4      136.44      168.49      8.71 o 
   5   7   4      270.65      289.07     13.08 o 
   6   7   4      617.41      612.12     19.97 o 
   7   7   4     2539.13     2472.38     48.81 o 
   8   7   4     1747.02     1774.37     41.42 o 
   9   7   4      793.26      818.49     24.05 o 
  10   7   4      287.12      339.69     20.50 o 
  11   7   4       46.64       59.47     13.86 o 
  12   7   4      448.83      491.05     28.88 o 
  13   7   4      299.82      381.91     27.94 o 
  14   7   4        7.43       30.30     19.73 o 
  15   7   4       64.59       74.17     20.02 o 
  16   7   4       10.93       36.49     19.15 o 
   0   8   4     4963.52     5113.53    113.15 o 
   1   8   4      631.75      726.89     22.63 o 
   2   8   4      950.08      830.04     24.34 o 
   3   8   4      165.14      145.92      8.10 o 
   4   8   4     1346.90     1350.28     24.64 o 
   5   8   4      541.80      517.80     16.16 o 
   6   8   4     1582.53     1544.41     34.64 o 
   7   8   4      746.02      698.81     22.87 o 
   8   8   4     2097.94     2055.68     46.89 o 
   9   8   4      283.60      295.18     18.58 o 
  10   8   4      170.99      159.17     15.09 o 
  11   8   4      104.57       83.49     13.43 o 
  12   8   4      292.24      287.20     19.16 o 
  13   8   4       16.53       -1.45     17.46 o 
  14   8   4      107.36      113.78     21.83 o 
  15   8   4        3.30       21.25     17.63 o 
  16   8   4       45.72      133.54     23.86 o 
   1   9   4     1644.70     1712.78     30.87 o 
   2   9   4      300.09      290.76     13.19 o 
   3   9   4     2365.07     2248.09     38.57 o 
   4   9   4      193.24      173.92     10.01 o 
   5   9   4     1626.90     1558.50     30.23 o 
   6   9   4      162.59      163.57     11.90 o 
   7   9   4      800.39      796.47     39.00 o 
   8   9   4        0.45       -8.96      8.96 o 
   9   9   4      484.88      522.86     22.31 o 
  10   9   4        0.50        8.11     10.05 o 
  11   9   4      183.79      186.57     17.23 o 
  12   9   4        3.91        3.16     14.13 o 
  13   9   4      198.63      214.92     40.63 o 
  14   9   4        6.64       22.60     17.61 o 
  15   9   4       51.46      120.51     26.89 o 
   0  10   4     1670.80     1697.88     60.10 o 
   1  10   4      145.90      162.48     15.73 o 
   2  10   4      980.86     1004.28     25.11 o 
   3  10   4       31.55       40.53      8.17 o 
   4  10   4     1506.53     1565.23     30.46 o 
   5  10   4      326.56      351.94     14.10 o 
   6  10   4      872.39      899.88     25.08 o 
   7  10   4      119.78       95.85     10.95 o 
   8  10   4      873.58      890.01     33.63 o 
   9  10   4       30.37       27.27     11.91 o 
  10  10   4      240.79      263.60     19.34 o 
  11  10   4       14.22        1.40     14.95 o 
  12  10   4      199.35      190.26     22.47 o 
  13  10   4        0.42       -0.39     15.14 o 
  14  10   4       95.82      109.10     23.44 o 
  15  10   4        4.49       44.90     20.32 o 
   1  11   4      854.43      843.27     22.11 o 
   2  11   4       23.03       13.31      8.53 o 
   3  11   4      775.79      780.77     23.06 o 
   4  11   4       79.32       74.47     10.37 o 
   5  11   4      840.63      869.39     26.02 o 
   6  11   4      138.96      135.85     14.04 o 
   7  11   4      828.68      824.09     43.09 o 
   8  11   4       53.23       22.80     14.39 o 
   9  11   4      572.17      570.18     34.38 o 
  10  11   4        5.43      -11.03     11.03 o 
  11  11   4      196.67      187.98     24.80 o 
  12  11   4       11.99       30.51     16.18 o 
  13  11   4      111.10      108.39     20.92 o 
  14  11   4       11.51       14.11     24.69 o 
  15  11   4       38.46       34.39     21.09 o 
   0  12   4      444.59      435.57     23.95 o 
   1  12   4      567.05      537.42     25.50 o 
   2  12   4      611.04      656.63     25.27 o 
   3  12   4      925.51      871.10     25.22 o 
   4  12   4      661.77      686.55     22.88 o 
   5  12   4      682.65      612.07     22.79 o 
   6  12   4      897.61      982.13     31.24 o 
   7  12   4      373.42      423.76     24.84 o 
   8  12   4      939.03      934.27     34.49 o 
   9  12   4        6.24        6.18     10.76 o 
  10  12   4      334.26      337.82     26.45 o 
  11  12   4       17.82        8.71     15.38 o 
  12  12   4       55.28       56.38     18.19 o 
  13  12   4       24.95       35.90     18.61 o 
  14  12   4       30.24       76.52     22.56 o 
   1  13   4      579.56      600.44     23.15 o 
   2  13   4       69.05       43.80     11.65 o 
   3  13   4      260.47      250.35     18.14 o 
   4  13   4        1.10       15.78      9.67 o 
   5  13   4      421.52      508.62     23.65 o 
   6  13   4      742.55      665.24     29.82 o 
   7  13   4      840.60      897.56     34.37 o 
   8  13   4        0.11        0.50     12.07 o 
   9  13   4      171.71      128.46     20.18 o 
  10  13   4       42.02       38.83     16.89 o 
  11  13   4       50.60       53.16     18.44 o 
  12  13   4       17.15       18.84     18.01 o 
  13  13   4       97.53       99.12     21.71 o 
  14  13   4        6.51       24.76     37.68 o 
   0  14   4      227.83      244.89     33.66 o 
   1  14   4      344.79      312.47     18.47 o 
   2  14   4      288.30      247.01     18.93 o 
   3  14   4     1525.44     1437.50     67.39 o 
   4  14   4      117.94      112.69     15.28 o 
   5  14   4       70.48       54.23     14.71 o 
   6  14   4      759.67      744.46     37.25 o 
   7  14   4       50.31       39.36     15.25 o 
   8  14   4      123.87      137.84     23.61 o 
   9  14   4      181.33      136.02     24.66 o 
  10  14   4        5.00       11.64     15.84 o 
  11  14   4       20.46       -2.85     16.26 o 
  12  14   4      123.26      130.30     23.86 o 
  13  14   4        8.41       69.46     24.74 o 
   1  15   4      326.82      265.02     23.95 o 
   2  15   4        9.84       11.39     16.71 o 
   3  15   4      318.85      297.12     19.46 o 
   4  15   4        3.29       12.05     12.89 o 
   5  15   4      218.83      263.80     21.99 o 
   6  15   4      117.73      102.48     17.95 o 
   7  15   4      295.84      278.77     29.17 o 
   8  15   4       44.78       28.86     18.32 o 
   9  15   4       18.83       25.97     17.47 o 
  10  15   4       13.33        5.64     19.28 o 
  11  15   4       54.57       49.53     19.63 o 
  12  15   4        0.45       12.87     18.96 o 
   0  16   4      359.36      321.88     82.54 o 
   1  16   4       30.41        6.58     27.50 o 
   2  16   4      560.64      561.93     25.13 o 
   3  16   4        5.84       -4.21     14.31 o 
   4  16   4       64.69       94.20     17.02 o 
   5  16   4        1.10       31.68     15.38 o 
   6  16   4      120.48      111.53     18.16 o 
   7  16   4        4.07       29.36     19.36 o 
   8  16   4       70.32       46.63     19.19 o 
   9  16   4        0.38      -13.64     21.19 o 
  10  16   4       51.89       60.40     21.46 o 
  11  16   4        5.23       40.88     20.30 o 
   1  17   4      233.91      290.48     24.04 o 
   2  17   4        1.09       12.47     14.16 o 
   3  17   4      117.21      105.29     17.92 o 
   4  17   4        0.77       14.19     14.24 o 
   5  17   4       86.25      115.82     18.98 o 
   6  17   4       42.10       88.87     20.67 o 
   7  17   4      144.91      136.79     41.13 o 
   8  17   4       13.34      -15.51     22.51 o 
   9  17   4       37.48       61.39     20.74 o 
  10  17   4        2.01       -4.44     17.93 o 
   0  18   4      452.60      420.93     54.25 o 
   1  18   4        3.02       24.06     26.68 o 
   2  18   4      346.29      351.98     26.24 o 
   3  18   4        6.20       31.32     15.63 o 
   4  18   4       90.01       78.19     20.87 o 
   5  18   4       35.17       63.02     20.35 o 
   6  18   4       23.60       41.27     21.35 o 
   7  18   4        0.00       30.33     19.39 o 
   8  18   4        3.97       10.82     24.43 o 
   9  18   4       16.75        4.74     19.72 o 
   1  19   4       72.42       87.45     23.89 o 
   2  19   4       12.66       34.07     19.83 o 
   3  19   4      104.22       87.88     29.75 o 
   4  19   4       20.15       42.93     30.30 o 
   5  19   4       39.81       71.38     24.55 o 
   6  19   4        0.28       39.07     20.35 o 
   7  19   4        7.01       28.70     34.76 o 
   8  19   4        1.20       38.56     20.92 o 
   0  20   4       19.05      -24.79     24.79 o 
   1  20   4        0.07       24.59     19.03 o 
   2  20   4        0.67       51.01     20.96 o 
   3  20   4        3.24       -0.95     24.89 o 
   4  20   4        2.07       37.38     26.78 o 
   5  20   4        0.84       -2.83     23.94 o 
   6  20   4       42.31       35.24     23.64 o 
   7  20   4       57.51      104.60     33.99 o 
   1  21   4      157.94      154.61     24.58 o 
   2  21   4       15.03       11.40     23.97 o 
   3  21   4        2.78       50.27     62.98 o 
   4  21   4        0.02       56.66     29.37 o 
   1   1   5      391.07      418.83      8.09 o 
   2   1   5     2125.39     2273.73     30.05 o 
   3   1   5       42.69       54.04      5.32 o 
   4   1   5     1424.10     1368.31     25.61 o 
   5   1   5      200.34      216.20     11.98 o 
   6   1   5      320.08      324.15     13.67 o 
   7   1   5        5.94       -3.49      5.98 o 
   8   1   5        9.55       16.49      6.48 o 
   9   1   5      286.13      254.45     14.69 o 
  10   1   5      225.67      231.00     14.86 o 
  11   1   5       35.13       38.65     10.28 o 
  12   1   5       45.96       40.90     13.65 o 
  13   1   5       42.05       30.22     12.50 o 
  14   1   5        1.40       -6.21     11.89 o 
  15   1   5        7.43       11.61     14.07 o 
  16   1   5        1.58       20.31     15.65 o 
  17   1   5        1.14      -10.40     16.90 o 
   0   2   5     1350.77     1239.65     25.36 o 
   1   2   5      209.02      211.08      5.77 o 
   2   2   5      292.39      308.53      8.23 o 
   3   2   5      642.51      620.35     13.74 o 
   4   2   5       14.08       12.30      4.19 o 
   5   2   5       48.08       44.74      5.40 o 
   6   2   5        3.21       -5.11      5.11 o 
   7   2   5       36.73       17.25      5.79 o 
   8   2   5        0.09       -6.38      6.38 o 
   9   2   5       45.96       34.79      8.74 o 
  10   2   5      175.29      163.39     13.14 o 
  11   2   5       25.74        6.60     10.07 o 
  12   2   5        0.07       -9.05      9.05 o 
  13   2   5        1.77        6.36     11.47 o 
  14   2   5        3.00        7.82     13.07 o 
  15   2   5        3.70      -12.38     12.38 o 
  16   2   5        0.54       -3.51     14.12 o 
  17   2   5        0.21        2.22     16.80 o 
   1   3   5      398.65      413.08      9.00 o 
   2   3   5      127.91      147.61      6.33 o 
   3   3   5       96.91      100.48      6.22 o 
   4   3   5      220.98      211.70      8.28 o 
   5   3   5       82.16       87.15     10.63 o 
   6   3   5        5.60       11.38      5.96 o 
   7   3   5       27.38       35.58      7.34 o 
   8   3   5       46.84       39.36      7.95 o 
   9   3   5        4.93        1.41      7.82 o 
  10   3   5        3.48       -7.86      7.86 o 
  11   3   5       21.86       28.84     11.19 o 
  12   3   5        5.63       -2.66     10.10 o 
  13   3   5        7.21       -9.95      9.95 o 
  14   3   5        1.11       20.06     12.98 o 
  15   3   5        8.86       -6.67     13.48 o 
  16   3   5        1.07        8.39     17.49 o 
   0   4   5      104.69      129.43     11.54 o 
   1   4   5      223.08      222.55      8.06 o 
   2   4   5     2373.49     2159.17     33.42 o 
   3   4   5      354.02      365.31     11.37 o 
   4   4   5       55.02       51.42      6.04 o 
   5   4   5       62.62       49.92      6.59 o 
   6   4   5       66.12       71.36      9.50 o 
   7   4   5       12.19        0.72      7.35 o 
   8   4   5        1.55       -6.12      6.12 o 
   9   4   5       12.85        9.31      7.70 o 
  10   4   5       20.09       10.71      8.96 o 
  11   4   5       40.60       39.73     11.26 o 
  12   4   5       53.44       34.08     11.87 o 
  13   4   5        1.99       17.49     11.65 o 
  14   4   5        6.67        7.97     11.42 o 
  15   4   5        2.88      -13.22     13.22 o 
  16   4   5        0.48       -5.12     14.67 o 
   1   5   5       52.82       43.01      4.43 o 
   2   5   5        1.02        5.32      4.31 o 
   3   5   5      389.58      408.33     13.28 o 
   4   5   5      300.73      322.14     14.53 o 
   5   5   5       67.07       46.85      7.97 o 
   6   5   5     1055.86     1002.50     24.57 o 
   7   5   5      893.31      795.25     26.49 o 
   8   5   5       33.86       26.34      8.22 o 
   9   5   5        3.88       -3.34      7.00 o 
  10   5   5       22.11       19.01     10.72 o 
  11   5   5       54.02       50.67     11.77 o 
  12   5   5       38.18       43.73     11.92 o 
  13   5   5       21.04       16.45     11.69 o 
  14   5   5        1.65       25.49     13.24 o 
  15   5   5        2.25       15.55     14.74 o 
  16   5   5        0.16        4.82     25.84 o 
   0   6   5      983.41      956.62     28.88 o 
   1   6   5     1075.38     1122.95     26.71 o 
   2   6   5     1498.01     1499.81     29.37 o 
   3   6   5      777.31      754.86     21.92 o 
   4   6   5       15.70       15.71      6.88 o 
   5   6   5      607.47      566.72     18.28 o 
   6   6   5      664.58      648.19     20.62 o 
   7   6   5      264.86      285.42     15.48 o 
   8   6   5       73.83       58.21      9.36 o 
   9   6   5      187.85      177.23     12.90 o 
  10   6   5       12.93       -1.37      8.51 o 
  11   6   5        3.89       -2.70     10.85 o 
  12   6   5       51.44       56.81     14.63 o 
  13   6   5        9.58       18.07     11.97 o 
  14   6   5       41.09       47.91     13.66 o 
  15   6   5        0.00       17.98     13.28 o 
  16   6   5        8.13      -19.68     19.68 o 
   1   7   5     2629.22     2899.42     51.31 o 
   2   7   5      129.14      143.97      9.03 o 
   3   7   5     1426.14     1442.02     27.51 o 
   4   7   5      127.29      131.83     10.58 o 
   5   7   5      116.30      107.21     11.25 o 
   6   7   5       46.36       48.85      9.65 o 
   7   7   5        6.28       -1.78      8.14 o 
   8   7   5      360.63      375.06     18.22 o 
   9   7   5       29.13       46.68     10.27 o 
  10   7   5      145.16      142.38     14.52 o 
  11   7   5       33.39       30.72     12.37 o 
  12   7   5       28.84       20.93     13.44 o 
  13   7   5       66.25       66.39     15.16 o 
  14   7   5        2.19       14.05     13.89 o 
  15   7   5       51.06       48.10     18.63 o 
  16   7   5        2.21       50.02     34.61 o 
   0   8   5       10.02        5.40      7.30 o 
   1   8   5      505.91      517.31     14.24 o 
   2   8   5      291.93      335.76     13.49 o 
   3   8   5      196.62      192.19      8.49 o 
   4   8   5     1465.78     1487.20     25.29 o 
   5   8   5      117.31      123.55     11.58 o 
   6   8   5      388.24      369.26     17.48 o 
   7   8   5       21.52       44.13     10.14 o 
   8   8   5       63.42       45.25     10.52 o 
   9   8   5       27.95       32.97     12.46 o 
  10   8   5      112.59       82.14     13.11 o 
  11   8   5        4.63       -8.62     10.74 o 
  12   8   5       16.43       29.64     13.45 o 
  13   8   5        2.55       -0.81     21.36 o 
  14   8   5       36.22       28.12     19.90 o 
  15   8   5        0.12       26.45     22.77 o 
   1   9   5      290.30      283.72     11.50 o 
   2   9   5        7.96       -1.59      6.11 o 
   3   9   5      274.28      267.70     13.25 o 
   4   9   5        8.57       11.84      5.83 o 
   5   9   5      773.09      798.73     32.41 o 
   6   9   5        3.13        2.88      7.01 o 
   7   9   5      239.46      234.94     15.57 o 
   8   9   5      109.10      103.42     18.25 o 
   9   9   5      282.61      315.51     26.41 o 
  10   9   5       29.55       17.68     14.09 o 
  11   9   5       41.62       35.04     12.08 o 
  12   9   5        1.47       14.07     19.57 o 
  13   9   5       48.11       41.10     27.94 o 
  14   9   5        1.07       19.30     18.36 o 
  15   9   5       22.71       27.26     19.22 o 
   0  10   5      296.05      303.17     18.89 o 
   1  10   5       35.40       26.88      6.68 o 
   2  10   5      108.99       95.36     10.73 o 
   3  10   5      211.35      189.41     12.33 o 
   4  10   5      523.93      537.80     26.62 o 
   5  10   5       32.97       37.98     10.45 o 
   6  10   5      464.78      451.93     22.33 o 
   7  10   5        2.60        2.75     10.16 o 
   8  10   5      484.95      495.93     25.92 o 
   9  10   5        0.76        0.70     10.34 o 
  10  10   5      112.91      127.05     16.14 o 
  11  10   5        0.00       -6.38     11.26 o 
  12  10   5       56.67       45.92     20.18 o 
  13  10   5       16.80       -0.49     29.11 o 
  14  10   5       35.04       38.16     19.06 o 
  15  10   5        0.44       10.08     18.75 o 
   1  11   5      375.60      334.76     17.05 o 
   2  11   5        2.88        9.41      7.96 o 
   3  11   5      408.73      396.29     17.25 o 
   4  11   5        0.13        2.44      8.98 o 
   5  11   5      186.74      154.21     15.26 o 
   6  11   5      111.27       77.88     14.56 o 
   7  11   5      457.82      439.02     30.67 o 
   8  11   5        1.57        9.78     11.75 o 
   9  11   5      286.18      298.85     22.30 o 
  10  11   5        6.61       14.80     12.71 o 
  11  11   5       85.97       77.54     15.22 o 
  12  11   5       23.40       18.91     23.10 o 
  13  11   5       74.65       73.35     23.25 o 
  14  11   5        3.43       42.36     21.08 o 
   0  12   5      877.09      847.68     32.60 o 
   1  12   5       16.05       18.03      9.43 o 
   2  12   5      346.36      336.03     16.74 o 
   3  12   5      106.02       79.84     12.99 o 
   4  12   5       23.48       27.56     10.94 o 
   5  12   5        6.93       -0.17     10.60 o 
   6  12   5      388.14      403.43     24.31 o 
   7  12   5       65.14       49.20     19.85 o 
   8  12   5      903.43      811.86     33.47 o 
   9  12   5       19.92       30.67     13.79 o 
  10  12   5      116.66      133.76     16.76 o 
  11  12   5       44.85       57.58     17.88 o 
  12  12   5      110.87       83.03     20.29 o 
  13  12   5        7.22       13.60     21.03 o 
  14  12   5       16.18       48.23     28.45 o 
   1  13   5      187.42      181.54     18.13 o 
   2  13   5        2.35       -8.55      9.65 o 
   3  13   5       48.19       83.06     11.88 o 
   4  13   5      107.03       52.96     13.88 o 
   5  13   5      361.40      375.04     30.36 o 
   6  13   5      159.49      140.72     17.57 o 
   7  13   5     1462.61     1421.90     44.89 o 
   8  13   5      446.27      429.80     32.22 o 
   9  13   5      437.12      349.09     24.72 o 
  10  13   5        1.39        8.34     17.09 o 
  11  13   5       76.65       77.73     19.97 o 
  12  13   5       15.23       16.04     18.03 o 
  13  13   5       23.71       26.47     22.83 o 
   0  14   5      688.52      653.80     40.49 o 
   1  14   5       24.89       30.29     13.46 o 
   2  14   5      484.22      478.34     22.16 o 
   3  14   5        5.12        1.79     10.38 o 
   4  14   5      294.52      317.80     23.77 o 
   5  14   5        0.02       -6.72     12.04 o 
   6  14   5      157.43      123.75     18.25 o 
   7  14   5       26.78       14.18     13.89 o 
   8  14   5      258.01      260.46     53.41 o 
   9  14   5        0.41        5.54     17.60 o 
  10  14   5      192.29      157.11     27.55 o 
  11  14   5       15.02        4.25     30.53 o 
  12  14   5       80.70       74.31     20.95 o 
   1  15   5      654.20      677.25     30.53 o 
   2  15   5        1.65       25.26     14.34 o 
   3  15   5      494.49      449.41     26.04 o 
   4  15   5       17.79      -12.03     13.77 o 
   5  15   5      213.00      223.39     30.34 o 
   6  15   5      115.85      107.40     18.02 o 
   7  15   5       68.08       63.93     16.88 o 
   8  15   5       76.73       74.80     22.73 o 
   9  15   5      178.24      123.21     21.52 o 
  10  15   5        1.95        1.50     17.03 o 
  11  15   5       78.39      118.70     22.99 o 
  12  15   5        0.09       24.52     24.58 o 
   0  16   5     1044.06      941.69     51.21 o 
   1  16   5        0.35       21.74     13.28 o 
   2  16   5      514.59      506.82     28.32 o 
   3  16   5       35.40       36.64     14.73 o 
   4  16   5      271.82      252.77     22.11 o 
   5  16   5       20.97        7.70     14.78 o 
   6  16   5      148.57      158.90     36.01 o 
   7  16   5       11.49        9.70     25.61 o 
   8  16   5      114.70      140.01     25.85 o 
   9  16   5        6.08       20.42     18.64 o 
  10  16   5       37.85       51.33     24.56 o 
  11  16   5        1.30        4.34     19.07 o 
   1  17   5      645.85      571.12     35.53 o 
   2  17   5        0.61       32.33     16.87 o 
   3  17   5      356.88      371.26     30.96 o 
   4  17   5       17.48       31.17     15.73 o 
   5  17   5      149.71      159.97     20.85 o 
   6  17   5        7.12       17.43     18.50 o 
   7  17   5      115.89      131.66     38.29 o 
   8  17   5        3.80       33.99     20.98 o 
   9  17   5       45.39       47.30     20.54 o 
  10  17   5        0.44       14.95     19.29 o 
   0  18   5      289.56      251.73     44.91 o 
   1  18   5        0.09      -14.61     14.61 o 
   2  18   5      516.41      404.54     33.03 o 
   3  18   5        4.61        3.45     19.74 o 
   4  18   5      275.21      310.62     30.83 o 
   5  18   5        4.48       34.04     34.94 o 
   6  18   5      163.23      226.90     28.78 o 
   7  18   5       29.41       42.91     25.03 o 
   8  18   5       51.88       80.38     31.35 o 
   9  18   5        3.65       43.70     20.74 o 
   1  19   5      655.41      700.18     56.11 o 
   2  19   5       22.47      105.52     23.47 o 
   3  19   5      372.04      423.32     34.36 o 
   4  19   5        4.61        5.07     19.25 o 
   5  19   5       91.24      101.70     31.89 o 
   6  19   5        7.47       39.24     21.35 o 
   7  19   5       73.95       85.50     23.38 o 
   0  20   5      101.60       96.22     60.46 o 
   1  20   5       58.82       74.31     20.73 o 
   2  20   5      209.05      241.40     37.87 o 
   3  20   5       67.52       45.10     40.80 o 
   4  20   5      162.92      136.81     56.26 o 
   5  20   5       44.10       40.17     28.10 o 
   6  20   5      225.42      232.25     39.49 o 
   1  21   5       27.80       20.51     23.63 o 
   2  21   5        0.06       19.14     27.77 o 
   3  21   5      167.66      180.29     33.96 o 
   0   0   6      878.25      823.40     31.00 o 
   1   0   6     2839.89     2863.30     48.01 o 
   2   0   6      137.98      205.49      9.24 o 
   3   0   6      716.03      929.69     37.24 o 
   4   0   6     2593.97     2539.07     54.99 o 
   5   0   6      193.07      210.95     13.33 o 
   6   0   6     2252.75     2173.81     59.78 o 
   7   0   6       50.93       34.34     15.53 o 
   8   0   6     4783.35     4964.59    119.69 o 
   9   0   6     1139.33     1025.09     33.82 o 
  10   0   6     4577.41     4565.99    174.83 o 
  11   0   6       12.12       -9.17     15.99 o 
  12   0   6      114.21      131.53     23.40 o 
  13   0   6       19.88        2.07     17.92 o 
  14   0   6        2.85      -22.90     26.74 o 
  15   0   6        0.27       -2.40     22.90 o 
  16   0   6       29.77       18.67     22.08 o 
   1   1   6     1938.54     1746.50     21.53 o 
   2   1   6     1312.91     1446.84     20.74 o 
   3   1   6      702.74      608.08     13.18 o 
   4   1   6        7.18        2.60      4.03 o 
   5   1   6     3165.65     3155.30     47.03 o 
   6   1   6      361.86      404.49     15.80 o 
   7   1   6     1238.47     1253.88     31.86 o 
   8   1   6        2.41        4.04      7.12 o 
   9   1   6     4153.65     4025.67     71.69 o 
  10   1   6       46.44       51.28     10.28 o 
  11   1   6     1187.83     1204.05     36.25 o 
  12   1   6       16.29        3.01     13.56 o 
  13   1   6       36.35       37.34     18.68 o 
  14   1   6        3.18       -0.83     13.03 o 
  15   1   6       41.29       24.61     15.12 o 
  16   1   6        0.50        6.94     15.53 o 
   0   2   6     6288.02     5911.40     99.47 o 
   1   2   6       17.53       23.48      3.10 o 
   2   2   6     2081.77     1937.21     27.45 o 
   3   2   6      193.15      211.59      9.30 o 
   4   2   6     2497.11     2525.62     45.68 o 
   5   2   6      114.11      142.87     10.80 o 
   6   2   6     1899.89     1820.27     47.50 o 
   7   2   6      286.73      275.56     14.72 o 
   8   2   6     1474.17     1484.30     34.29 o 
   9   2   6        0.73       -6.16      7.07 o 
  10   2   6     1410.53     1413.45     35.03 o 
  11   2   6       43.21       39.85     11.34 o 
  12   2   6      259.46      288.00     32.05 o 
  13   2   6        6.42       14.50     12.14 o 
  14   2   6       70.78       81.00     16.91 o 
  15   2   6        2.63        1.48     14.40 o 
  16   2   6       56.67       54.92     16.26 o 
   1   3   6     5072.91     4880.38     54.05 o 
   2   3   6       11.18        7.86      3.63 o 
   3   3   6     2911.06     2745.90     38.88 o 
   4   3   6      162.60      143.27      8.90 o 
   5   3   6     2237.34     2048.38     33.55 o 
   6   3   6        0.00       -0.46      5.28 o 
   7   3   6     1326.82     1275.26     30.09 o 
   8   3   6        9.06       -1.73      7.58 o 
   9   3   6      809.42      827.63     27.95 o 
  10   3   6        2.85       -4.98      8.42 o 
  11   3   6      521.08      558.99     28.91 o 
  12   3   6       32.83       44.53     16.64 o 
  13   3   6      106.15      127.98     18.36 o 
  14   3   6        3.96      -11.42     12.77 o 
  15   3   6       77.99      108.10     22.54 o 
  16   3   6        0.38       -7.39     14.73 o 
   0   4   6     3719.33     3769.05     75.09 o 
   1   4   6       41.66       36.69      3.96 o 
   2   4   6     4221.33     4125.15     61.59 o 
   3   4   6       17.46       25.33      6.79 o 
   4   4   6     3747.04     3492.39     55.25 o 
   5   4   6       42.04       52.74      6.84 o 
   6   4   6     2107.06     2053.33     37.09 o 
   7   4   6       51.14       36.16      7.96 o 
   8   4   6      356.21      337.47     18.54 o 
   9   4   6        8.80       -4.60      9.02 o 
  10   4   6      351.19      359.70     29.83 o 
  11   4   6       11.77        6.56     10.56 o 
  12   4   6      219.50      238.93     25.32 o 
  13   4   6        6.93        3.17     10.67 o 
  14   4   6      106.38      117.76     23.25 o 
  15   4   6        0.66       10.29     14.40 o 
  16   4   6       60.35       69.68     17.26 o 
   1   5   6     4597.23     4585.17     67.56 o 
   2   5   6       15.68       18.23      4.42 o 
   3   5   6     4324.71     4359.15     71.66 o 
   4   5   6       26.14       44.66      8.04 o 
   5   5   6     4087.86     3772.58     59.52 o 
   6   5   6       44.08       30.39      7.92 o 
   7   5   6      277.35      286.07     14.76 o 
   8   5   6       27.05       11.21      8.14 o 
   9   5   6       27.47       26.62     10.05 o 
  10   5   6        0.01       -8.70      8.70 o 
  11   5   6      174.05      162.57     16.15 o 
  12   5   6        0.03       -5.18     10.36 o 
  13   5   6      190.54      197.55     17.92 o 
  14   5   6        0.10        5.15     14.07 o 
  15   5   6      167.22      176.07     20.98 o 
  16   5   6        2.36        6.55     15.38 o 
   0   6   6     7364.63     7017.23    290.45 o 
   1   6   6        2.64        8.08      4.51 o 
   2   6   6     5306.56     5137.08     82.09 o 
   3   6   6      908.49      954.88     23.13 o 
   4   6   6     5596.39     5613.76     90.96 o 
   5   6   6       22.84       23.09      6.63 o 
   6   6   6      293.95      306.94     16.35 o 
   7   6   6      730.84      688.30     29.68 o 
   8   6   6      308.85      286.36     24.57 o 
   9   6   6      346.94      338.71     20.93 o 
  10   6   6      159.24      199.72     30.48 o 
  11   6   6       11.20       13.55     10.76 o 
  12   6   6      187.31      191.29     17.98 o 
  13   6   6       12.15       24.36     12.37 o 
  14   6   6      362.64      393.56     24.33 o 
  15   6   6        3.82       13.23     14.44 o 
  16   6   6      102.56      100.30     25.70 o 
   1   7   6     1590.90     1496.23     27.79 o 
   2   7   6       57.91       69.98      7.36 o 
   3   7   6     4972.04     4948.58     80.46 o 
   4   7   6       21.58       26.05      6.77 o 
   5   7   6     4816.91     4528.60     72.10 o 
   6   7   6      201.46      180.47     16.73 o 
   7   7   6       14.47       -1.48      8.67 o 
   8   7   6      517.32      519.87     31.20 o 
   9   7   6       96.26       99.41     13.66 o 
  10   7   6       19.88       16.58     12.32 o 
  11   7   6      162.83      156.95     18.16 o 
  12   7   6       58.42       74.28     16.66 o 
  13   7   6      119.76      118.06     19.33 o 
  14   7   6        0.18       21.07     14.29 o 
  15   7   6      153.00      165.06     20.92 o 
   0   8   6     2025.84     1889.82     50.44 o 
   1   8   6      453.91      460.47     16.61 o 
   2   8   6     1598.74     1525.99     31.87 o 
   3   8   6       65.42       70.51      9.91 o 
   4   8   6     3941.36     3706.94     66.48 o 
   5   8   6      739.93      722.45     21.56 o 
   6   8   6     1036.82      990.26     33.24 o 
   7   8   6        0.01       10.08      8.42 o 
   8   8   6       92.95      102.11     14.13 o 
   9   8   6       27.15       15.98     11.12 o 
  10   8   6      437.52      407.85     47.33 o 
  11   8   6       63.25       38.17     14.35 o 
  12   8   6       58.02       92.46     17.22 o 
  13   8   6        5.73        9.70     14.51 o 
  14   8   6      105.02       58.23     17.57 o 
  15   8   6        8.58        5.48     19.91 o 
   1   9   6     1707.62     1647.22     34.06 o 
   2   9   6        7.19       12.06      6.91 o 
   3   9   6     1043.79      936.34     27.90 o 
   4   9   6       25.27       20.82      9.12 o 
   5   9   6     1316.71     1341.90     35.44 o 
   6   9   6       24.99       18.63     10.78 o 
   7   9   6      301.29      294.82     22.99 o 
   8   9   6        0.19       -6.62     19.77 o 
   9   9   6      370.73      357.99     26.16 o 
  10   9   6       15.37       32.43     13.34 o 
  11   9   6      243.03      243.11     29.04 o 
  12   9   6        0.03       10.27     14.20 o 
  13   9   6      120.02      115.63     29.26 o 
  14   9   6        1.38       21.22     19.54 o 
  15   9   6       35.61       31.44     19.67 o 
   0  10   6      450.75      477.00     23.02 o 
   1  10   6       51.04       54.98      9.18 o 
   2  10   6      564.30      541.11     18.74 o 
   3  10   6      128.51      123.83     12.75 o 
   4  10   6     1028.90      968.45     29.71 o 
   5  10   6       74.47       55.32     11.66 o 
   6  10   6      809.71      792.04     35.17 o 
   7  10   6       13.57        9.17     11.85 o 
   8  10   6      413.62      433.99     40.72 o 
   9  10   6        0.10        1.96     11.78 o 
  10  10   6      367.02      333.71     24.03 o 
  11  10   6        6.94        2.37     13.41 o 
  12  10   6      183.41      185.29     22.50 o 
  13  10   6        3.99       15.86     34.99 o 
  14  10   6       44.48       12.52     20.87 o 
   1  11   6      526.98      496.06     24.16 o 
   2  11   6        0.11       10.38      7.48 o 
   3  11   6      367.82      404.35     20.03 o 
   4  11   6        2.13       -8.33      8.33 o 
   5  11   6      367.51      334.71     20.71 o 
   6  11   6        3.39       -8.73     10.61 o 
   7  11   6      503.37      523.72     27.20 o 
   8  11   6        2.10      -13.75     13.75 o 
   9  11   6      614.47      635.43     30.98 o 
  10  11   6        6.85       41.13     14.80 o 
  11  11   6      408.61      414.00     28.91 o 
  12  11   6        0.08        1.01     19.99 o 
  13  11   6       52.79       24.18     21.70 o 
  14  11   6        0.01      -12.44     19.89 o 
   0  12   6       71.89       61.12     31.23 o 
   1  12   6        1.13       18.01      8.59 o 
   2  12   6        7.87       12.49      9.79 o 
   3  12   6       27.96       11.82      9.90 o 
   4  12   6      227.04      244.88     19.81 o 
   5  12   6       24.53       25.67     15.83 o 
   6  12   6      814.11      764.48     31.74 o 
   7  12   6       11.41       -4.27     11.79 o 
   8  12   6      935.62      894.47     35.64 o 
   9  12   6       65.94       80.62     16.72 o 
  10  12   6      589.80      524.05     29.53 o 
  11  12   6       19.97        1.28     14.16 o 
  12  12   6       76.33       68.21     23.50 o 
  13  12   6        4.14        4.15     25.10 o 
   1  13   6      377.79      383.49     22.29 o 
   2  13   6      157.71      113.29     15.86 o 
   3  13   6       77.44       89.63     15.23 o 
   4  13   6        0.81      -11.77     11.77 o 
   5  13   6      283.17      268.80     21.55 o 
   6  13   6      116.35      114.26     17.49 o 
   7  13   6      226.38      196.65     20.67 o 
   8  13   6       12.59       27.21     15.09 o 
   9  13   6      612.10      595.02     31.53 o 
  10  13   6        6.48       26.56     14.95 o 
  11  13   6      192.80      195.22     25.24 o 
  12  13   6       12.93       36.05     37.53 o 
  13  13   6        1.88        7.59     21.83 o 
   0  14   6     1365.68     1215.52     56.10 o 
   1  14   6       87.09       78.58     15.09 o 
   2  14   6      342.78      346.91     27.36 o 
   3  14   6        6.31       27.12     11.80 o 
   4  14   6      222.93      205.73     20.40 o 
   5  14   6      256.26      204.30     20.34 o 
   6  14   6        6.30       10.01     13.34 o 
   7  14   6      125.50       68.21     17.15 o 
   8  14   6      141.32      153.49     20.49 o 
   9  14   6        1.01       24.81     15.33 o 
  10  14   6      350.99      377.92     39.73 o 
  11  14   6       57.50       65.36     20.63 o 
  12  14   6        7.52       33.30     38.04 o 
   1  15   6      196.01      172.47     33.63 o 
   2  15   6       28.91       29.76     16.93 o 
   3  15   6      181.37      165.34     18.94 o 
   4  15   6        0.34        3.19     13.00 o 
   5  15   6      307.63      333.26     24.61 o 
   6  15   6       19.34       22.54     14.26 o 
   7  15   6       47.11       47.79     16.99 o 
   8  15   6        0.10       -2.43     13.47 o 
   9  15   6      172.31      155.15     26.22 o 
  10  15   6        0.99       -1.11     17.71 o 
  11  15   6       18.74       16.69     19.37 o 
   0  16   6      266.76      235.07     30.30 o 
   1  16   6       14.28       18.00     14.22 o 
   2  16   6      129.76      135.13     25.82 o 
   3  16   6        0.16        9.08     25.61 o 
   4  16   6      205.25      208.40     21.51 o 
   5  16   6       12.78       25.93     19.12 o 
   6  16   6       75.81       78.68     22.84 o 
   7  16   6        1.47      -14.34     14.34 o 
   8  16   6       34.79       58.67     22.60 o 
   9  16   6       14.02       22.79     21.85 o 
  10  16   6       25.23       36.60     19.44 o 
   1  17   6      159.06      138.75     32.53 o 
   2  17   6        0.84       21.46     18.61 o 
   3  17   6      180.19      146.08     24.93 o 
   4  17   6       17.63       15.91     18.97 o 
   5  17   6      103.85       99.64     21.04 o 
   6  17   6        1.06        2.74     14.91 o 
   7  17   6       30.06       50.32     21.58 o 
   8  17   6        5.60       29.87     20.16 o 
   9  17   6        3.03       18.03     30.23 o 
   0  18   6      197.00      167.09     30.93 o 
   1  18   6        3.79       12.93     25.26 o 
   2  18   6      224.78      203.61     36.11 o 
   3  18   6        9.68       33.32     19.94 o 
   4  18   6       73.45       61.73     21.63 o 
   5  18   6       45.97       13.04     19.41 o 
   6  18   6       17.35       15.56     16.96 o 
   7  18   6       11.90       59.51     22.35 o 
   8  18   6        2.87        9.14     20.78 o 
   1  19   6      108.90       56.75     23.87 o 
   2  19   6        0.15      -19.08     19.08 o 
   3  19   6       48.31       31.07     29.92 o 
   4  19   6        3.02       41.59     23.56 o 
   5  19   6       46.11       25.44     24.04 o 
   6  19   6        3.01       34.94     26.52 o 
   7  19   6       16.14       66.97     25.55 o 
   0  20   6        0.37        3.92     49.86 o 
   1  20   6        0.67        5.02     36.00 o 
   2  20   6       12.79       10.63     33.29 o 
   3  20   6        9.16       37.66     22.13 o 
   4  20   6      118.12      121.54     37.20 o 
   5  20   6      123.78      129.93     46.69 o 
   1   1   7       74.57       84.49      4.60 o 
   2   1   7      858.43      878.26     16.76 o 
   3   1   7      568.57      593.28     15.81 o 
   4   1   7       38.09       32.02      5.56 o 
   5   1   7       22.34       16.50      5.41 o 
   6   1   7      204.66      210.44     14.69 o 
   7   1   7      308.55      299.71     21.60 o 
   8   1   7      541.38      498.81     23.30 o 
   9   1   7       18.75        9.81      8.94 o 
  10   1   7       22.76       18.38      9.74 o 
  11   1   7        8.05        7.09     12.27 o 
  12   1   7       10.79       11.01     13.11 o 
  13   1   7       15.96        9.56     13.29 o 
  14   1   7       28.64       32.18     15.29 o 
  15   1   7        0.91       31.41     16.08 o 
  16   1   7        0.62       14.25     19.64 o 
   0   2   7      975.81     1058.42     24.68 o 
   1   2   7       58.23       67.42      5.09 o 
   2   2   7       18.96       11.38      3.44 o 
   3   2   7        6.05        6.11      4.35 o 
   4   2   7        1.58        1.72      4.39 o 
   5   2   7       11.84        6.96      5.12 o 
   6   2   7        7.02       12.86      6.25 o 
   7   2   7       14.07       21.12      7.51 o 
   8   2   7       57.65       65.03     10.22 o 
   9   2   7        9.65       -4.43     11.38 o 
  10   2   7        0.44       -0.09      9.14 o 
  11   2   7       29.10       30.70     13.19 o 
  12   2   7       36.61       37.42     13.60 o 
  13   2   7       23.86       38.35     14.64 o 
  14   2   7        5.59        9.28     14.05 o 
  15   2   7        2.35        9.41     14.79 o 
  16   2   7        0.08        5.81     16.06 o 
   1   3   7       52.40       48.57      4.92 o 
   2   3   7      412.39      402.90     11.34 o 
   3   3   7      392.96      397.54     12.02 o 
   4   3   7       35.68       44.17      6.05 o 
   5   3   7      288.73      325.29     12.10 o 
   6   3   7      111.09      103.93      9.32 o 
   7   3   7        1.68        0.09      6.67 o 
   8   3   7       50.43       31.57      8.47 o 
   9   3   7        0.20       -0.35      8.14 o 
  10   3   7        1.20       -8.50      8.50 o 
  11   3   7        0.84        5.29     10.41 o 
  12   3   7        0.74       -7.59     11.98 o 
  13   3   7       29.09       -0.40     13.16 o 
  14   3   7        2.20       -1.22     20.83 o 
  15   3   7        1.55       37.42     16.59 o 
  16   3   7        1.36        8.73     16.38 o 
   0   4   7      355.87      346.23     13.82 o 
   1   4   7      693.43      664.91     14.52 o 
   2   4   7       94.75       99.51      7.45 o 
   3   4   7      122.42      136.92      8.19 o 
   4   4   7      567.54      565.41     16.59 o 
   5   4   7       51.07       41.18      6.70 o 
   6   4   7        3.82        5.76      6.09 o 
   7   4   7       79.06       70.93      9.94 o 
   8   4   7       19.15       29.78      8.69 o 
   9   4   7       17.69       24.95      9.09 o 
  10   4   7        0.28        1.81      8.93 o 
  11   4   7        4.17        9.48     10.02 o 
  12   4   7       34.30       33.67     12.76 o 
  13   4   7        0.17       -6.87     12.73 o 
  14   4   7        2.65       27.80     14.77 o 
  15   4   7        0.11        5.04     14.82 o 
   1   5   7      520.82      530.75     15.30 o 
   2   5   7      353.92      346.53      9.46 o 
   3   5   7      721.88      665.50     16.45 o 
   4   5   7      641.08      561.84     18.06 o 
   5   5   7      238.03      221.87     11.82 o 
   6   5   7       46.83       52.85      7.72 o 
   7   5   7       14.66        9.63     11.53 o 
   8   5   7      198.50      190.58     14.01 o 
   9   5   7       95.26       59.70     11.32 o 
  10   5   7        0.66      -10.80     10.80 o 
  11   5   7       12.03        4.28     10.63 o 
  12   5   7        4.02        0.91     11.01 o 
  13   5   7        0.25        6.07     13.89 o 
  14   5   7        0.02      -13.51     14.37 o 
  15   5   7        0.34        8.31     15.10 o 
   0   6   7      109.02      125.88     12.70 o 
   1   6   7      149.74      156.63      8.89 o 
   2   6   7      469.41      462.21     14.92 o 
   3   6   7     1040.34     1006.22     24.07 o 
   4   6   7      665.10      659.17     21.28 o 
   5   6   7      510.95      512.23     16.89 o 
   6   6   7        1.29        9.87      6.96 o 
   7   6   7      190.07      189.48     19.51 o 
   8   6   7       48.73       42.24     14.27 o 
   9   6   7       20.26       13.20     13.24 o 
  10   6   7       43.91       23.51     11.71 o 
  11   6   7        2.86      -14.90     14.90 o 
  12   6   7       15.90       34.58     12.73 o 
  13   6   7        8.41        0.60     14.64 o 
  14   6   7        0.56        2.01     15.22 o 
  15   6   7        1.01        6.59     15.65 o 
   1   7   7      619.94      650.72     16.83 o 
   2   7   7       95.83       96.76      9.09 o 
   3   7   7      163.10      169.25     13.16 o 
   4   7   7      642.08      616.56     22.72 o 
   5   7   7        1.19        2.60      7.90 o 
   6   7   7      952.89      946.34     28.98 o 
   7   7   7       20.34       30.50     10.02 o 
   8   7   7       47.20       33.08     13.54 o 
   9   7   7       29.78       45.76     15.42 o 
  10   7   7        0.53       -0.98     12.60 o 
  11   7   7       52.74       29.80     14.92 o 
  12   7   7       11.37       27.86     14.43 o 
  13   7   7       61.85       67.77     16.73 o 
  14   7   7        0.49       -7.23     14.95 o 
  15   7   7       37.75       62.54     19.72 o 
   0   8   7      533.74      534.08     23.68 o 
   1   8   7       62.64       61.21      9.99 o 
   2   8   7      384.19      396.67     18.27 o 
   3   8   7       99.64       95.04     11.88 o 
   4   8   7       74.77       60.14     14.37 o 
   5   8   7       41.79       26.18      9.45 o 
   6   8   7      357.59      336.47     26.03 o 
   7   8   7       11.42        9.74     10.79 o 
   8   8   7      135.17      167.67     16.56 o 
   9   8   7       16.82       26.58     14.87 o 
  10   8   7       10.81        6.01     22.16 o 
  11   8   7        1.67       10.23     14.12 o 
  12   8   7       35.86       47.32     15.67 o 
  13   8   7        0.05       -6.22     15.31 o 
  14   8   7       26.43       20.30     17.38 o 
  15   8   7        1.21      -16.62     36.04 o 
   1   9   7      146.05      137.89     11.69 o 
   2   9   7        0.68       -7.38      7.38 o 
   3   9   7      500.20      485.55     21.39 o 
   4   9   7       29.23       39.53     10.39 o 
   5   9   7      389.53      433.05     19.42 o 
   6   9   7      214.74      185.65     22.25 o 
   7   9   7      294.39      294.08     27.47 o 
   8   9   7        0.70       -0.88     11.64 o 
   9   9   7       76.60       51.55     18.11 o 
  10   9   7       10.62      -13.65     13.65 o 
  11   9   7       72.37       68.94     17.68 o 
  12   9   7        0.15      -11.58     14.68 o 
  13   9   7        8.95        0.12     16.04 o 
  14   9   7        0.34       10.63     16.59 o 
   0  10   7       99.16      111.14     19.06 o 
   1  10   7      142.88      145.13     18.26 o 
   2  10   7      401.78      436.39     20.38 o 
   3  10   7      121.68      113.73     14.12 o 
   4  10   7      207.78      214.33     20.29 o 
   5  10   7       20.06       17.68     10.63 o 
   6  10   7      291.17      242.14     19.56 o 
   7  10   7       17.35       25.15     13.14 o 
   8  10   7      144.71      143.12     17.41 o 
   9  10   7        4.99        9.01     13.28 o 
  10  10   7      200.64      165.23     23.63 o 
  11  10   7        3.12        9.23     15.71 o 
  12  10   7       26.09       21.01     16.67 o 
  13  10   7        0.02       -3.64     16.10 o 
  14  10   7        7.25       27.88     21.89 o 
   1  11   7      429.92      417.98     18.64 o 
   2  11   7      116.83      106.60     12.74 o 
   3  11   7      275.26      259.81     23.30 o 
   4  11   7       80.52       60.40     13.25 o 
   5  11   7      201.44      191.73     18.16 o 
   6  11   7        2.29        0.12     12.64 o 
   7  11   7      219.10      218.80     19.95 o 
   8  11   7       30.40       56.03     17.78 o 
   9  11   7      182.96      170.25     19.77 o 
  10  11   7       32.55       33.61     17.85 o 
  11  11   7      103.30       84.23     20.01 o 
  12  11   7        0.63      -16.26     16.26 o 
  13  11   7       16.07       13.48     22.53 o 
   0  12   7        3.10       11.67     16.71 o 
   1  12   7       38.37       37.41     11.91 o 
   2  12   7      261.98      247.47     18.83 o 
   3  12   7        1.05       11.05     11.16 o 
   4  12   7      377.54      356.28     20.89 o 
   5  12   7        8.84       12.21     13.06 o 
   6  12   7      252.85      222.29     20.28 o 
   7  12   7       40.68       22.22     13.57 o 
   8  12   7      154.90      154.05     26.23 o 
   9  12   7       45.41       45.60     15.96 o 
  10  12   7      279.36      305.21     30.39 o 
  11  12   7       78.51       42.83     18.52 o 
  12  12   7       47.19       61.41     23.76 o 
  13  12   7        3.39       12.98     21.82 o 
   1  13   7       11.36      -12.58     12.58 o 
   2  13   7       62.10       33.22     22.94 o 
   3  13   7      369.57      390.47     23.74 o 
   4  13   7        0.36       18.96     15.57 o 
   5  13   7      253.93      254.13     33.81 o 
   6  13   7        8.18       13.65     13.02 o 
   7  13   7      190.09      156.35     20.03 o 
   8  13   7       19.92       23.66     14.55 o 
   9  13   7      268.46      236.94     23.20 o 
  10  13   7      165.09      161.12     21.26 o 
  11  13   7      153.12       93.93     28.53 o 
  12  13   7      129.73      100.24     68.88 o 
   0  14   7      155.12      164.54     33.01 o 
   1  14   7        9.74       22.09     16.11 o 
   2  14   7      335.43      347.00     28.50 o 
   3  14   7       18.32       20.81     21.20 o 
   4  14   7      188.59      156.33     18.96 o 
   5  14   7        0.81        2.17     13.46 o 
   6  14   7      204.45      206.62     21.55 o 
   7  14   7       22.60       15.69     14.75 o 
   8  14   7      158.58      152.84     20.90 o 
   9  14   7        3.67       33.78     15.71 o 
  10  14   7       92.68       55.58     18.44 o 
  11  14   7       27.56       35.79     24.17 o 
   1  15   7      513.56      461.29     32.15 o 
   2  15   7       11.13       19.42     16.54 o 
   3  15   7      372.53      352.62     26.59 o 
   4  15   7       11.00       43.41     14.55 o 
   5  15   7      245.34      234.28     21.81 o 
   6  15   7       10.16       11.55     15.03 o 
   7  15   7      157.32      176.55     21.26 o 
   8  15   7        3.71        9.58     16.00 o 
   9  15   7       24.08       59.13     17.81 o 
  10  15   7       15.53       35.57     20.05 o 
  11  15   7       24.58      -10.55     32.68 o 
   0  16   7      514.40      502.32     39.06 o 
   1  16   7        3.43        5.85     16.85 o 
   2  16   7      403.46      369.63     30.89 o 
   3  16   7        5.24      -26.73     26.73 o 
   4  16   7      261.04      231.66     40.87 o 
   5  16   7        5.68       30.44     15.20 o 
   6  16   7       68.77       42.59     15.95 o 
   7  16   7       11.53       28.69     15.69 o 
   8  16   7       38.16       66.53     19.35 o 
   9  16   7        2.25       32.64     20.41 o 
  10  16   7       30.43        0.52     22.81 o 
   1  17   7      310.21      261.64     27.31 o 
   2  17   7        5.53        8.07     21.25 o 
   3  17   7      274.02      366.24     74.97 o 
   4  17   7        9.17       18.43     19.79 o 
   5  17   7      194.80      230.01     33.09 o 
   6  17   7        3.71        9.45     15.77 o 
   7  17   7       50.46       50.68     18.13 o 
   8  17   7        3.11        9.45     20.68 o 
   9  17   7       44.89       82.93     29.93 o 
   0  18   7      308.13      281.61     56.12 o 
   1  18   7        7.09       -5.02     25.26 o 
   2  18   7      218.96      231.70     29.46 o 
   3  18   7        0.17      -20.86     20.86 o 
   4  18   7      299.51      301.00     44.19 o 
   5  18   7        8.08       18.52     20.35 o 
   6  18   7       60.67       19.07     20.32 o 
   7  18   7       13.20       20.62     28.17 o 
   1  19   7      198.17      187.02     37.80 o 
   2  19   7        6.10       36.06     20.88 o 
   3  19   7      257.64      276.95     31.47 o 
   4  19   7       32.48       39.09     22.54 o 
   5  19   7       49.00       20.58     20.78 o 
   1  20   7       20.55      -31.19     49.39 o 
   2  20   7      154.61      135.74     27.21 o 
   3  20   7       80.39       70.86     24.01 o 
   0   0   8      213.47      256.41     15.96 o 
   1   0   8      604.78      627.92     22.67 o 
   2   0   8      546.12      486.17     17.24 o 
   3   0   8        0.01        5.53      5.42 o 
   4   0   8     2914.01     3028.86     66.60 o 
   5   0   8      257.14      285.82     24.99 o 
   6   0   8     1884.25     1996.14     52.82 o 
   7   0   8      516.13      433.39     26.49 o 
   8   0   8      864.54      757.72     34.76 o 
   9   0   8        7.51        8.94     12.49 o 
  10   0   8       40.17       29.45     29.46 o 
  11   0   8      598.46      513.70     46.27 o 
  12   0   8      829.69      862.23     68.86 o 
  13   0   8      226.81      170.98     41.69 o 
  14   0   8      176.78      206.02     30.94 o 
  15   0   8       11.92       37.69     25.43 o 
   1   1   8      389.40      401.63     10.14 o 
   2   1   8      427.29      466.15     10.91 o 
   3   1   8     2234.67     2361.55     36.13 o 
   4   1   8        2.16        1.83      5.07 o 
   5   1   8     2014.86     2136.02     39.53 o 
   6   1   8      341.98      370.11     14.07 o 
   7   1   8     1743.22     1639.11     37.45 o 
   8   1   8      166.27      125.54     15.80 o 
   9   1   8      268.14      258.44     16.77 o 
  10   1   8        4.49       14.38     10.68 o 
  11   1   8      256.26      292.74     32.62 o 
  12   1   8      136.03      101.59     18.58 o 
  13   1   8      407.72      396.78     44.55 o 
  14   1   8       16.74       35.99     15.18 o 
  15   1   8       33.54       38.93     19.50 o 
   0   2   8     2728.65     2773.44     59.19 o 
   1   2   8      462.63      496.90     15.04 o 
   2   2   8     2263.57     2276.67     32.66 o 
   3   2   8      335.18      343.14     13.76 o 
   4   2   8     2085.02     2074.03     46.75 o 
   5   2   8       29.96       35.93      8.47 o 
   6   2   8     1291.33     1296.89     38.59 o 
   7   2   8       28.71       32.26      8.93 o 
   8   2   8     1087.00     1075.15     30.99 o 
   9   2   8       61.30       39.43     10.14 o 
  10   2   8      137.03      176.91     16.96 o 
  11   2   8       21.18       14.63     13.39 o 
  12   2   8      247.17      240.82     21.90 o 
  13   2   8        5.26        0.18     14.52 o 
  14   2   8       80.32       68.38     27.18 o 
  15   2   8        0.17        2.35     14.62 o 
   1   3   8     2585.30     2597.33     37.48 o 
   2   3   8      226.01      225.16      9.48 o 
   3   3   8     1623.75     1579.61     35.23 o 
   4   3   8       12.89        3.16      5.17 o 
   5   3   8     1113.00     1110.87     25.69 o 
   6   3   8       43.56       35.64      8.37 o 
   7   3   8      854.93      885.51     25.85 o 
   8   3   8        4.79        5.19      8.61 o 
   9   3   8      556.25      563.74     30.68 o 
  10   3   8       20.08        6.66     10.11 o 
  11   3   8      165.86      168.73     21.87 o 
  12   3   8        2.15       -1.42     16.28 o 
  13   3   8      128.65      140.83     19.96 o 
  14   3   8        1.14        3.91     18.36 o 
  15   3   8       42.35       43.64     23.59 o 
   0   4   8     2358.95     2441.69     63.26 o 
   1   4   8        2.25        8.87      4.61 o 
   2   4   8     2354.51     2484.24     39.02 o 
   3   4   8       19.95        9.81      4.85 o 
   4   4   8     1625.00     1678.81     35.70 o 
   5   4   8       23.58       28.79      7.22 o 
   6   4   8      857.41      859.43     25.21 o 
   7   4   8       11.93       -6.96      7.03 o 
   8   4   8      644.59      640.61     23.36 o 
   9   4   8        1.69       -2.02     10.72 o 
  10   4   8      263.59      354.10     25.57 o 
  11   4   8        7.08       -7.51     11.23 o 
  12   4   8      103.09      116.85     18.70 o 
  13   4   8        0.29        7.47     17.52 o 
  14   4   8       46.66       54.80     17.84 o 
  15   4   8        3.33       17.64     21.04 o 
   1   5   8     2554.10     2647.25     47.23 o 
   2   5   8      222.29      216.17     12.21 o 
   3   5   8     2091.65     2166.61     42.31 o 
   4   5   8      263.02      272.35     13.64 o 
   5   5   8      355.49      389.45     20.89 o 
   6   5   8       49.66       57.72     13.01 o 
   7   5   8      651.90      654.33     26.32 o 
   8   5   8       23.06       19.04     11.80 o 
   9   5   8      301.93      311.91     22.60 o 
  10   5   8        0.11       11.17     11.77 o 
  11   5   8      190.32      168.70     17.77 o 
  12   5   8       23.88        4.08     12.35 o 
  13   5   8       68.20       46.98     18.78 o 
  14   5   8        5.14       -3.40     14.21 o 
  15   5   8       46.85       39.87     17.14 o 
   0   6   8     1693.51     1789.82     67.29 o 
   1   6   8       14.69       34.77      7.13 o 
   2   6   8     2481.13     2539.55     53.51 o 
   3   6   8      599.98      566.96     22.15 o 
   4   6   8        6.14        7.50      8.61 o 
   5   6   8     2446.10     2381.24     53.27 o 
   6   6   8      264.43      313.43     18.71 o 
   7   6   8      429.64      427.33     24.86 o 
   8   6   8      722.03      755.03     36.78 o 
   9   6   8        2.91       20.67     13.56 o 
  10   6   8      330.86      379.30     29.13 o 
  11   6   8      106.23      105.53     15.94 o 
  12   6   8      208.50      198.82     19.80 o 
  13   6   8        6.61       18.86     14.73 o 
  14   6   8       49.03       41.72     19.98 o 
  15   6   8       13.98       26.01     32.25 o 
   1   7   8     3253.21     3386.97     72.60 o 
   2   7   8     1555.88     1580.04     38.80 o 
   3   7   8      849.81      807.73     36.40 o 
   4   7   8      325.94      317.00     18.30 o 
   5   7   8        4.99       12.75      9.38 o 
   6   7   8      819.63      801.03     25.02 o 
   7   7   8     1445.59     1350.49     59.96 o 
   8   7   8       12.11       14.42     12.99 o 
   9   7   8      221.99      289.63     30.47 o 
  10   7   8      103.34      127.12     31.69 o 
  11   7   8      150.70      186.83     45.04 o 
  12   7   8        6.49       -5.04     14.86 o 
  13   7   8       28.49       35.00     15.91 o 
  14   7   8        2.12       -1.65     17.37 o 
   0   8   8     2501.81     2462.28     81.96 o 
   1   8   8      358.78      395.57     20.80 o 
   2   8   8     3080.74     2986.14     68.42 o 
   3   8   8      150.54      164.13     23.45 o 
   4   8   8       92.77       82.49     12.79 o 
   5   8   8       35.13       31.17      9.82 o 
   6   8   8      812.11      810.07     27.94 o 
   7   8   8        8.92      -11.55     11.55 o 
   8   8   8      526.81      540.75     33.01 o 
   9   8   8       22.66       26.43     15.23 o 
  10   8   8       84.90       66.70     19.56 o 
  11   8   8       29.27       -0.94     18.75 o 
  12   8   8       33.69       35.38     16.70 o 
  13   8   8        5.56        5.07     15.12 o 
  14   8   8        8.43        6.45     17.16 o 
   1   9   8      785.30      823.74     39.31 o 
   2   9   8       23.99       19.44     14.42 o 
   3   9   8      925.06      905.13     29.23 o 
   4   9   8       41.51       33.79     11.42 o 
   5   9   8      379.24      416.59     30.99 o 
   6   9   8       46.19       58.50     13.61 o 
   7   9   8      573.77      589.11     28.35 o 
   8   9   8        5.10       -4.88     17.83 o 
   9   9   8      160.40      168.64     36.43 o 
  10   9   8        6.37        2.24     16.42 o 
  11   9   8      129.92      149.44     24.38 o 
  12   9   8        0.77      -17.79     17.79 o 
  13   9   8       31.95       27.68     18.28 o 
  14   9   8        1.41      -28.20     33.33 o 
   0  10   8      162.68      183.98     32.59 o 
   1  10   8       17.95       23.58     10.50 o 
   2  10   8      620.36      631.70     29.18 o 
   3  10   8        7.73       -4.61     10.59 o 
   4  10   8      655.87      605.05     35.22 o 
   5  10   8       21.38        9.30     10.64 o 
   6  10   8      494.99      511.69     26.95 o 
   7  10   8       20.02       32.01     16.52 o 
   8  10   8      166.70      132.87     21.48 o 
   9  10   8        0.83       -5.85     14.73 o 
  10  10   8      160.24      151.68     28.64 o 
  11  10   8        0.47       22.83     18.04 o 
  12  10   8       68.90       13.59     17.84 o 
  13  10   8        5.23        8.53     16.48 o 
   1  11   8      290.13      280.47     23.72 o 
   2  11   8       32.57       13.03     11.08 o 
   3  11   8      328.64      377.68     30.85 o 
   4  11   8       30.36       21.78     12.80 o 
   5  11   8      331.78      325.44     29.25 o 
   6  11   8       28.57       37.73     13.86 o 
   7  11   8      312.52      353.88     24.66 o 
   8  11   8       15.93       23.02     13.72 o 
   9  11   8      210.70      239.00     33.36 o 
  10  11   8        0.00      -15.10     15.10 o 
  11  11   8       81.08       38.80     21.05 o 
  12  11   8       17.57       12.24     17.84 o 
  13  11   8       62.44       88.84     21.70 o 
   0  12   8        4.33       10.92     25.40 o 
   1  12   8       85.58       62.55     16.28 o 
   2  12   8      101.31       96.77     18.83 o 
   3  12   8      202.71      201.77     18.79 o 
   4  12   8      242.84      208.08     19.82 o 
   5  12   8       56.89       49.10     15.89 o 
   6  12   8      310.55      328.90     27.95 o 
   7  12   8        0.13        3.64     12.65 o 
   8  12   8      260.26      256.86     29.39 o 
   9  12   8       11.35        2.68     15.99 o 
  10  12   8       55.32       45.91     20.29 o 
  11  12   8       58.36       49.32     31.15 o 
  12  12   8       72.76       65.85     20.71 o 
   1  13   8       29.46       38.02     22.36 o 
   2  13   8       86.70       66.80     17.83 o 
   3  13   8      427.73      367.04     40.52 o 
   4  13   8        0.43       -9.81     13.79 o 
   5  13   8      315.67      317.92     28.46 o 
   6  13   8        9.19       -2.34     13.19 o 
   7  13   8      268.62      258.65     23.11 o 
   8  13   8       65.03       69.20     17.63 o 
   9  13   8       29.99       43.01     19.10 o 
  10  13   8        0.18      -11.13     17.67 o 
  11  13   8       38.59       23.76     19.06 o 
   0  14   8      113.53      159.57     43.70 o 
   1  14   8       17.37       15.17     21.62 o 
   2  14   8      378.62      384.97     30.23 o 
   3  14   8       48.94       68.81     18.54 o 
   4  14   8      418.64      367.54     23.07 o 
   5  14   8        0.38       24.06     14.34 o 
   6  14   8      258.60      240.23     23.01 o 
   7  14   8      177.20      169.54     20.95 o 
   8  14   8       70.31       72.59     18.16 o 
   9  14   8       96.75       75.84     20.90 o 
  10  14   8        0.68       19.56     18.31 o 
  11  14   8        2.25        5.49     18.04 o 
   1  15   8      103.78      101.40     26.03 o 
   2  15   8        6.79       11.86     16.41 o 
   3  15   8      196.83      142.81     23.17 o 
   4  15   8        4.48       15.93     19.67 o 
   5  15   8      144.11      112.65     18.18 o 
   6  15   8       10.84        4.95     22.82 o 
   7  15   8      105.02       97.17     19.55 o 
   8  15   8        0.05      -13.55     15.64 o 
   9  15   8        4.67       22.26     16.83 o 
  10  15   8        1.51       12.86     19.95 o 
   0  16   8      130.74      116.90     46.31 o 
   1  16   8        9.62        2.67     23.96 o 
   2  16   8       66.49       73.22     39.95 o 
   3  16   8        3.80       12.82     18.24 o 
   4  16   8       62.85       66.27     21.41 o 
   5  16   8       11.52       18.44     18.80 o 
   6  16   8       25.30        5.97     15.21 o 
   7  16   8       16.71       21.68     21.78 o 
   8  16   8       55.43       57.69     18.77 o 
   9  16   8        0.72       -1.43     16.53 o 
   1  17   8      155.29      152.00     34.29 o 
   2  17   8        7.01        8.39     21.04 o 
   3  17   8       44.78       31.24     21.15 o 
   4  17   8        9.77       18.29     20.97 o 
   5  17   8       22.87        2.01     19.29 o 
   6  17   8       29.07       20.01     21.04 o 
   7  17   8       14.41       51.50     18.13 o 
   0  18   8       77.76       58.64     40.80 o 
   1  18   8       13.96       22.60     28.12 o 
   2  18   8       23.13       -9.67     29.69 o 
   3  18   8       35.97       42.74     20.84 o 
   4  18   8       18.31       21.80     20.64 o 
   5  18   8       69.95      115.03     26.43 o 
   6  18   8        2.87       20.47     19.54 o 
   1  19   8       40.57      -10.08     38.38 o 
   2  19   8        8.16        3.65     46.50 o 
   3  19   8       59.46       98.35     25.23 o 
   4  19   8        1.27       47.25     29.01 o 
   1   1   9       51.68       63.22      7.06 o 
   2   1   9      133.80      132.90      7.89 o 
   3   1   9        0.96       -2.08      5.49 o 
   4   1   9       54.90       59.27      7.63 o 
   5   1   9      103.37       93.49      8.93 o 
   6   1   9       45.62       47.88      8.91 o 
   7   1   9       25.42       26.78      8.82 o 
   8   1   9       33.68       45.98     10.04 o 
   9   1   9        5.44       -2.24     10.23 o 
  10   1   9       45.09       22.28     12.89 o 
  11   1   9       15.88       21.75     14.72 o 
  12   1   9       14.88       -1.21     13.23 o 
  13   1   9        3.79        3.10     14.86 o 
  14   1   9        0.02       14.43     16.02 o 
  15   1   9       10.86       26.27     18.27 o 
   0   2   9       17.96       21.48      7.32 o 
   1   2   9        4.88       13.28      5.10 o 
   2   2   9       21.56       11.65      4.77 o 
   3   2   9        7.18       20.64      5.77 o 
   4   2   9        9.80       11.96      6.34 o 
   5   2   9        4.82        1.35      6.40 o 
   6   2   9        0.35        3.02      6.88 o 
   7   2   9        9.35        4.86      8.00 o 
   8   2   9       24.68       31.40     10.41 o 
   9   2   9       31.13       26.18     10.78 o 
  10   2   9        4.96       -5.53     11.53 o 
  11   2   9       10.46       13.65     14.20 o 
  12   2   9        2.65      -12.55     12.55 o 
  13   2   9        0.58        6.70     14.40 o 
  14   2   9        0.01        7.72     15.36 o 
  15   2   9        5.50       20.32     21.99 o 
   1   3   9      108.49      112.25      9.45 o 
   2   3   9        0.78        2.66      6.38 o 
   3   3   9       73.31       65.78      8.26 o 
   4   3   9        2.86        7.84      6.91 o 
   5   3   9       40.43       25.43      7.53 o 
   6   3   9        3.45       -3.65      6.77 o 
   7   3   9        5.12        3.16      8.21 o 
   8   3   9        4.36        3.44     11.42 o 
   9   3   9       12.69       12.15     11.70 o 
  10   3   9        2.21       -9.91     11.09 o 
  11   3   9        1.69        2.48     13.09 o 
  12   3   9        1.90        2.85     13.69 o 
  13   3   9        3.35       -8.53     14.14 o 
  14   3   9        2.86       -7.45     14.51 o 
   0   4   9      245.86      254.85     18.13 o 
   1   4   9        2.53       -7.16      7.16 o 
   2   4   9       15.43        9.06      7.35 o 
   3   4   9      166.94      198.26     15.19 o 
   4   4   9      112.21      115.47     13.09 o 
   5   4   9       19.09        5.68      7.96 o 
   6   4   9       22.93       10.68      8.91 o 
   7   4   9        9.30       -0.11      9.74 o 
   8   4   9       37.93       40.23     13.18 o 
   9   4   9        0.03       -9.85      9.85 o 
  10   4   9       19.06        3.79     12.80 o 
  11   4   9        0.56       -2.73     13.70 o 
  12   4   9        1.61       15.67     13.61 o 
  13   4   9        6.34       14.45     14.87 o 
  14   4   9        2.23       15.93     18.97 o 
   1   5   9     1025.62     1018.51     28.13 o 
   2   5   9        6.15        2.86      8.04 o 
   3   5   9       23.29       21.93      9.15 o 
   4   5   9        3.02        3.40      8.83 o 
   5   5   9      223.65      203.54     16.29 o 
   6   5   9       89.46       72.19     12.89 o 
   7   5   9       36.76       52.00     15.23 o 
   8   5   9       10.11       -3.56     10.84 o 
   9   5   9       34.33       30.63     13.41 o 
  10   5   9        2.92       10.24     12.77 o 
  11   5   9       13.25       24.57     14.22 o 
  12   5   9        0.01       16.88     13.83 o 
  13   5   9        3.02       23.94     16.00 o 
  14   5   9        0.42        1.89     16.15 o 
   0   6   9     1500.22     1620.98     58.33 o 
   1   6   9       17.16       23.70      9.19 o 
   2   6   9        1.08        8.31      8.55 o 
   3   6   9       43.13       32.30      9.89 o 
   4   6   9        0.60       17.68     10.28 o 
   5   6   9        0.09       -5.26      9.08 o 
   6   6   9      113.73      116.48     16.02 o 
   7   6   9       38.10       26.09     23.69 o 
   8   6   9      143.99      115.57     20.33 o 
   9   6   9        0.06        5.92     15.46 o 
  10   6   9       12.84       -2.04     14.32 o 
  11   6   9        4.64       22.70     16.34 o 
  12   6   9        3.27       16.24     17.06 o 
  13   6   9        1.40        9.48     16.87 o 
  14   6   9       23.58       72.06     22.44 o 
   1   7   9       11.90       -3.93      9.47 o 
   2   7   9      411.48      422.97     22.31 o 
   3   7   9       23.77       25.29     10.19 o 
   4   7   9      281.60      260.55     17.84 o 
   5   7   9       69.38       59.13     13.40 o 
   6   7   9       62.31       72.03     21.75 o 
   7   7   9      102.62       76.59     17.42 o 
   8   7   9        2.20       -8.26     12.97 o 
   9   7   9      206.70      197.41     24.10 o 
  10   7   9        2.16       10.44     16.33 o 
  11   7   9       72.96       43.53     17.93 o 
  12   7   9        5.11      -21.37     21.37 o 
  13   7   9       35.00       20.73     19.22 o 
  14   7   9        3.20       11.10     19.97 o 
   0   8   9       20.52        1.59     23.72 o 
   1   8   9       73.71       74.86     14.70 o 
   2   8   9      207.64      208.25     15.76 o 
   3   8   9        5.00        8.82     10.61 o 
   4   8   9      336.81      320.18     21.32 o 
   5   8   9        0.11       -5.42     11.14 o 
   6   8   9       28.34       20.60     13.44 o 
   7   8   9        8.63       -5.65     12.89 o 
   8   8   9       36.32       26.36     17.02 o 
   9   8   9        0.77       -3.13     14.48 o 
  10   8   9       81.22       99.13     20.43 o 
  11   8   9        6.88       11.39     17.58 o 
  12   8   9       32.19        2.99     18.72 o 
  13   8   9        4.55        4.82     17.01 o 
   1   9   9      379.10      385.68     26.25 o 
   2   9   9        4.50       10.23     10.74 o 
   3   9   9      384.09      342.35     23.92 o 
   4   9   9       56.89       46.94     22.59 o 
   5   9   9      104.27       94.80     14.88 o 
   6   9   9       10.16       -6.17     10.98 o 
   7   9   9      108.99       74.12     27.71 o 
   8   9   9       32.30       20.90     16.96 o 
   9   9   9       42.09       37.17     17.19 o 
  10   9   9       10.52       21.49     17.56 o 
  11   9   9       27.61       26.72     18.65 o 
  12   9   9        0.61      -15.61     15.61 o 
  13   9   9        1.15      -18.17     18.17 o 
   0  10   9      365.91      326.62     48.83 o 
   1  10   9        3.71       17.77     13.44 o 
   2  10   9      288.86      312.61     21.35 o 
   3  10   9       38.62       20.78     12.37 o 
   4  10   9       84.82       49.73     13.79 o 
   5  10   9        1.91      -10.41     11.04 o 
   6  10   9      190.62      202.83     23.37 o 
   7  10   9       28.86       20.87     15.71 o 
   8  10   9       96.32       80.50     25.44 o 
   9  10   9        1.30        5.40     16.07 o 
  10  10   9       24.47       19.97     17.38 o 
  11  10   9        0.17      -16.32     16.32 o 
  12  10   9       12.05       11.42     19.91 o 
   1  11   9      345.64      338.55     33.80 o 
   2  11   9       15.44       32.52     15.06 o 
   3  11   9      193.93      207.94     19.57 o 
   4  11   9        9.54       13.66     12.72 o 
   5  11   9      251.06      297.42     20.79 o 
   6  11   9       29.60       20.10     13.27 o 
   7  11   9      175.28      172.49     23.70 o 
   8  11   9        7.16       -0.31     16.13 o 
   9  11   9       29.75       40.42     19.59 o 
  10  11   9        5.67       -2.63     17.24 o 
  11  11   9       19.39       11.06     17.91 o 
  12  11   9        2.14       -9.90     24.57 o 
   0  12   9      310.04      266.49     48.09 o 
   1  12   9       23.91       23.61     20.32 o 
   2  12   9       91.67      111.28     19.22 o 
   3  12   9       67.82       40.21     17.32 o 
   4  12   9      152.21      141.25     18.78 o 
   5  12   9       22.87       27.55     13.58 o 
   6  12   9      299.97      304.28     24.27 o 
   7  12   9       11.02        9.66     13.87 o 
   8  12   9       30.76       16.88     31.78 o 
   9  12   9        5.22      -16.29     16.29 o 
  10  12   9       12.96       40.36     20.17 o 
  11  12   9        1.67       10.12     19.13 o 
   1  13   9      103.21      120.48     28.49 o 
   2  13   9       44.77       34.70     20.39 o 
   3  13   9       16.89       52.39     19.10 o 
   4  13   9       70.64       51.16     19.44 o 
   5  13   9      203.31      184.60     19.93 o 
   6  13   9        8.11       25.26     14.70 o 
   7  13   9       47.38       46.39     16.18 o 
   8  13   9       48.36       77.40     20.38 o 
   9  13   9        4.19       -0.25     17.92 o 
  10  13   9       15.45       20.58     19.29 o 
   0  14   9      148.07      234.65     48.09 o 
   1  14   9        2.36      -19.09     20.74 o 
   2  14   9      118.22      105.99     20.96 o 
   3  14   9       10.82       21.88     16.34 o 
   4  14   9      187.03      148.81     21.71 o 
   5  14   9       11.19       38.93     19.19 o 
   6  14   9      145.56      134.01     19.84 o 
   7  14   9        0.97       30.66     16.01 o 
   8  14   9       33.27       41.75     19.76 o 
   9  14   9        1.10       14.79     19.20 o 
  10  14   9       50.99       42.68     21.52 o 
   1  15   9      286.61      243.48     37.62 o 
   2  15   9        3.63       39.70     26.66 o 
   3  15   9      263.66      275.10     32.18 o 
   4  15   9        1.65       -3.18     19.35 o 
   5  15   9      149.83      159.50     30.30 o 
   6  15   9        7.47        3.87     14.54 o 
   7  15   9       74.52       45.43     18.37 o 
   8  15   9        0.64       29.64     17.00 o 
   9  15   9       56.05       14.89     18.93 o 
   0  16   9      159.70      250.80     55.65 o 
   1  16   9        0.36       -9.49     58.83 o 
   2  16   9      159.69      187.40     35.88 o 
   3  16   9       11.10        7.31     20.31 o 
   4  16   9       77.45       86.74     23.20 o 
   5  16   9       23.81       33.24     28.04 o 
   6  16   9      114.00       96.11     24.26 o 
   7  16   9        5.13       13.73     18.50 o 
   8  16   9       73.06       69.58     26.45 o 
   1  17   9      150.06       99.09     32.44 o 
   2  17   9        5.70        5.59     26.36 o 
   3  17   9       96.39       77.10     32.51 o 
   4  17   9        9.48       33.27     22.83 o 
   5  17   9       93.17       90.76     24.15 o 
   6  17   9        0.06       10.41     20.47 o 
   0  18   9      189.02      176.48     53.69 o 
   1  18   9        0.04      -16.94     26.44 o 
   2  18   9       86.19       65.89     33.71 o 
   3  18   9       38.93        7.37     39.22 o 
   4  18   9       44.24       41.60     22.60 o 
   0   0  10     1991.67     2175.97    107.29 o 
   1   0  10        0.93       10.25     10.71 o 
   2   0  10     1343.32     1522.85     68.67 o 
   3   0  10      805.56      780.59     37.12 o 
   4   0  10      246.72      246.68     17.77 o 
   5   0  10      543.72      556.83     31.64 o 
   6   0  10       96.32       87.08     30.71 o 
   7   0  10      270.49      263.46     23.81 o 
   8   0  10      105.70      124.97     19.47 o 
   9   0  10       37.02       12.52     18.23 o 
  10   0  10      189.38      234.43     35.01 o 
  11   0  10        0.42       27.35     20.88 o 
  12   0  10       81.14      114.83     29.14 o 
  13   0  10       24.72       13.52     56.07 o 
  14   0  10      152.49      128.63     31.46 o 
   1   1  10     1763.24     1929.53     43.57 o 
   2   1  10       44.41       47.21      9.41 o 
   3   1  10     1021.63     1070.20     23.93 o 
   4   1  10      718.09      680.78     19.00 o 
   5   1  10      523.19      560.05     19.75 o 
   6   1  10        0.84        4.81      7.35 o 
   7   1  10      278.72      329.64     20.98 o 
   8   1  10       22.46       17.72     10.84 o 
   9   1  10      245.65      248.19     26.12 o 
  10   1  10        0.56        3.89     13.28 o 
  11   1  10       71.33       72.21     16.84 o 
  12   1  10        7.40       27.18     16.32 o 
  13   1  10       49.84       31.28     16.61 o 
  14   1  10        3.20       -3.77     16.36 o 
   0   2  10     1279.75     1349.50     47.18 o 
   1   2  10        1.56        3.94      8.33 o 
   2   2  10     1589.98     1602.05     35.59 o 
   3   2  10       42.00       40.73      7.56 o 
   4   2  10     1269.60     1280.11     32.22 o 
   5   2  10       66.03       59.81     11.56 o 
   6   2  10      746.52      803.47     29.20 o 
   7   2  10        9.38        0.85      9.15 o 
   8   2  10      293.37      293.79     29.30 o 
   9   2  10       21.45       12.78     13.36 o 
  10   2  10      123.17      110.01     19.69 o 
  11   2  10        0.28        4.34     13.87 o 
  12   2  10       41.71       27.22     17.68 o 
  13   2  10        7.42       11.37     15.12 o 
  14   2  10       25.61       29.26     22.01 o 
   1   3  10      774.68      749.46     24.44 o 
   2   3  10       18.56       10.40      7.88 o 
   3   3  10      981.62     1042.06     31.32 o 
   4   3  10        0.79       -4.94      8.29 o 
   5   3  10      828.19      891.96     27.02 o 
   6   3  10        0.59       -5.91      8.65 o 
   7   3  10      491.16      506.01     24.48 o 
   8   3  10        0.51       -0.29     10.91 o 
   9   3  10      206.99      188.91     22.71 o 
  10   3  10        0.75        2.87     13.02 o 
  11   3  10      100.34      102.99     18.82 o 
  12   3  10        0.89       -7.26     14.89 o 
  13   3  10       77.01       98.64     19.70 o 
  14   3  10        4.70        9.16     23.01 o 
   0   4  10     1216.79     1313.19     54.64 o 
   1   4  10       34.38       22.00     11.85 o 
   2   4  10      936.70     1030.29     27.43 o 
   3   4  10       26.74       15.57      9.75 o 
   4   4  10      693.11      689.97     26.05 o 
   5   4  10        2.96       -8.68      9.67 o 
   6   4  10      450.11      450.27     23.70 o 
   7   4  10        0.17       -3.08     10.42 o 
   8   4  10      370.89      418.50     35.39 o 
   9   4  10        0.41       -7.38     11.85 o 
  10   4  10      167.37      181.24     23.85 o 
  11   4  10        3.00      -10.14     13.63 o 
  12   4  10      101.63      108.56     18.67 o 
  13   4  10        7.80        9.79     19.35 o 
   1   5  10      513.01      553.70     24.42 o 
   2   5  10      314.06      308.05     20.28 o 
   3   5  10      419.25      428.96     21.50 o 
   4   5  10       31.51       25.43     10.83 o 
   5   5  10      439.78      469.32     23.61 o 
   6   5  10       15.61       29.56     12.78 o 
   7   5  10      373.12      389.31     36.83 o 
   8   5  10        2.57       16.48     13.88 o 
   9   5  10      380.04      411.69     28.06 o 
  10   5  10       10.65       13.38     13.83 o 
  11   5  10      187.69      197.07     21.63 o 
  12   5  10        3.97        7.60     18.91 o 
  13   5  10       86.72      130.78     20.77 o 
   0   6  10        5.02        3.15     14.27 o 
   1   6  10     1187.66     1220.56     37.65 o 
   2   6  10        9.81       28.56     15.85 o 
   3   6  10      520.81      506.14     23.56 o 
   4   6  10      328.22      373.05     21.21 o 
   5   6  10       32.67       35.30     12.83 o 
   6   6  10      572.38      585.31     31.51 o 
   7   6  10       11.91       22.80     13.35 o 
   8   6  10      723.23      725.75     42.31 o 
   9   6  10        0.40       -2.57     15.20 o 
  10   6  10      360.32      358.23     39.03 o 
  11   6  10        1.81       -2.41     17.06 o 
  12   6  10      151.01      150.26     26.52 o 
  13   6  10       31.74       60.58     23.21 o 
   1   7  10      288.05      310.56     25.57 o 
   2   7  10     1432.02     1404.20     42.07 o 
   3   7  10      415.54      479.96     25.70 o 
   4   7  10        7.57       -1.33     10.62 o 
   5   7  10      514.13      507.83     27.49 o 
   6   7  10        4.46       27.29     13.13 o 
   7   7  10      290.64      259.76     25.86 o 
   8   7  10       10.55       18.06     15.37 o 
   9   7  10      253.33      181.87     25.08 o 
  10   7  10       54.63       46.59     20.07 o 
  11   7  10      110.08      101.80     23.66 o 
  12   7  10       16.66       34.59     19.55 o 
  13   7  10       68.61       79.34     24.10 o 
   0   8  10      778.65      809.73     69.66 o 
   1   8  10      518.31      489.51     43.19 o 
   2   8  10      840.82      833.95     31.77 o 
   3   8  10        2.89        9.23     16.78 o 
   4   8  10      940.79      942.66     35.51 o 
   5   8  10       12.26       26.72     12.88 o 
   6   8  10      220.77      205.07     20.90 o 
   7   8  10       32.67       35.19     16.18 o 
   8   8  10      112.80      147.81     22.91 o 
   9   8  10        7.71        2.00     16.63 o 
  10   8  10       54.31       39.86     20.57 o 
  11   8  10        9.59       -5.69     18.40 o 
  12   8  10       45.60        6.80     33.00 o 
   1   9  10      457.75      468.70     57.84 o 
   2   9  10       35.20       39.75     12.94 o 
   3   9  10      486.49      539.82     27.64 o 
   4   9  10       18.80       58.77     14.56 o 
   5   9  10      232.19      194.16     20.22 o 
   6   9  10        0.02      -12.23     12.23 o 
   7   9  10      191.67      212.31     25.42 o 
   8   9  10       10.86       17.39     15.65 o 
   9   9  10      106.33      119.90     27.75 o 
  10   9  10       13.28       13.59     19.47 o 
  11   9  10       63.00       67.69     22.12 o 
  12   9  10        0.79      -24.29     30.97 o 
   0  10  10      651.05      845.22     75.17 o 
   1  10  10        3.46        6.09     20.30 o 
   2  10  10      468.66      441.10     30.14 o 
   3  10  10       34.05       29.89     13.25 o 
   4  10  10      128.59      120.39     17.21 o 
   5  10  10        8.33       20.11     12.51 o 
   6  10  10      134.43      121.08     18.66 o 
   7  10  10        2.98        2.73     15.70 o 
   8  10  10      147.73      137.91     23.67 o 
   9  10  10        2.95       30.51     18.61 o 
  10  10  10       62.37       65.23     30.41 o 
  11  10  10        0.82       -5.21     18.85 o 
   1  11  10      299.36      281.55     35.22 o 
   2  11  10       16.47      -22.09     23.76 o 
   3  11  10      253.98      226.76     46.82 o 
   4  11  10       49.00       53.31     16.09 o 
   5  11  10      180.50      142.11     17.69 o 
   6  11  10       22.27        5.88     15.26 o 
   7  11  10      114.25      100.29     25.99 o 
   8  11  10        0.00        3.51     16.92 o 
   9  11  10       32.53       29.60     19.62 o 
  10  11  10        0.17       -3.59     18.25 o 
  11  11  10       22.25       22.43     23.58 o 
   0  12  10      284.09      242.58     49.02 o 
   1  12  10       18.90       31.53     29.65 o 
   2  12  10      193.38      162.01     30.49 o 
   3  12  10      116.94       93.95     25.31 o 
   4  12  10       90.35       58.46     18.68 o 
   5  12  10       40.25       22.85     15.01 o 
   6  12  10       41.48       44.58     18.42 o 
   7  12  10        6.52       16.32     17.53 o 
   8  12  10        4.17      -14.59     16.27 o 
   9  12  10        8.01       36.09     20.70 o 
  10  12  10       22.70       42.83     31.44 o 
   1  13  10      283.11      195.57     40.10 o 
   2  13  10        9.27       -5.84     21.09 o 
   3  13  10      109.81      112.75     33.31 o 
   4  13  10      129.35       68.59     35.03 o 
   5  13  10      118.78      108.39     23.35 o 
   6  13  10        0.00        7.40     14.58 o 
   7  13  10       51.67       33.96     18.13 o 
   8  13  10       13.84       14.66     18.55 o 
   9  13  10       38.76       20.33     19.12 o 
   0  14  10      219.60      146.88     46.13 o 
   1  14  10       14.20      -20.72     20.96 o 
   2  14  10      221.37      202.17     62.33 o 
   3  14  10       32.81       49.84     45.89 o 
   4  14  10      194.05      187.07     23.66 o 
   5  14  10       39.40       28.81     18.92 o 
   6  14  10      141.61      110.19     32.86 o 
   7  14  10       23.70        9.22     17.48 o 
   8  14  10       62.09       51.43     21.47 o 
   1  15  10      103.73       52.63     28.42 o 
   2  15  10        0.17      -22.99     22.99 o 
   3  15  10       92.99       86.99     31.50 o 
   4  15  10       17.80       -8.47     16.26 o 
   5  15  10       36.66       31.02     19.76 o 
   6  15  10       14.63        9.77     18.81 o 
   7  15  10       30.59       60.20     25.90 o 
   0  16  10        8.90      -30.91     39.03 o 
   1  16  10        2.09        5.53     28.12 o 
   2  16  10       27.14       41.94     29.45 o 
   3  16  10        6.12       -7.87     24.66 o 
   4  16  10       21.38       -2.84     29.71 o 
   5  16  10        0.07       10.40     19.47 o 
   6  16  10       49.06       51.97     23.08 o 
   1  17  10       10.99        1.47     28.68 o 
   2  17  10       15.86       18.42     28.46 o 
   3  17  10       21.10       -2.59     23.79 o 
   4  17  10        8.18      -30.55     33.61 o 
   1   1  11        8.08        0.50      9.05 o 
   2   1  11        8.41       14.00      9.55 o 
   3   1  11       46.72       38.14     10.30 o 
   4   1  11        8.04        2.90      9.12 o 
   5   1  11        0.02       -0.86      8.93 o 
   6   1  11        0.18       -1.10     10.56 o 
   7   1  11       32.46       26.26     12.55 o 
   8   1  11        1.71       -1.76     13.17 o 
   9   1  11       18.08        3.40     12.76 o 
  10   1  11        0.88        1.16     14.09 o 
  11   1  11        4.93       -8.23     14.43 o 
  12   1  11        0.31        1.89     15.63 o 
  13   1  11       38.02       41.02     18.76 o 
   0   2  11        0.06        0.79     14.54 o 
   1   2  11        2.50        7.47      9.04 o 
   2   2  11        0.67        1.14      9.34 o 
   3   2  11        4.66       15.11      9.43 o 
   4   2  11        6.29        6.11      8.99 o 
   5   2  11        4.93        5.38      9.51 o 
   6   2  11       48.09       45.30     11.33 o 
   7   2  11        5.21        4.28     11.83 o 
   8   2  11        6.01        3.52     12.35 o 
   9   2  11        1.07        9.07     15.41 o 
  10   2  11        1.71       -4.13     12.81 o 
  11   2  11        0.76       -1.63     14.64 o 
  12   2  11        0.01       13.15     16.07 o 
  13   2  11        1.13      -10.30     15.71 o 
   1   3  11      105.34      102.55     12.54 o 
   2   3  11        5.14       -5.95      8.65 o 
   3   3  11        0.59       -9.18      9.18 o 
   4   3  11        7.97        6.53     10.63 o 
   5   3  11        0.56        9.44      9.61 o 
   6   3  11        0.53        0.41     10.52 o 
   7   3  11       16.11       -0.11     11.23 o 
   8   3  11        0.28        0.36     12.87 o 
   9   3  11       27.73       45.29     15.83 o 
  10   3  11        1.71       14.96     14.29 o 
  11   3  11        9.14       -6.19     14.90 o 
  12   3  11        0.34       -0.07     15.88 o 
  13   3  11        0.70       28.28     16.27 o 
   0   4  11       17.10       13.45     16.15 o 
   1   4  11        3.70       13.62     11.45 o 
   2   4  11      137.82      146.56     16.29 o 
   3   4  11       12.04        8.86     10.69 o 
   4   4  11        4.23        4.84     10.77 o 
   5   4  11        0.20      -11.73     11.73 o 
   6   4  11       32.37       43.06     14.41 o 
   7   4  11        0.14        6.67     13.24 o 
   8   4  11       24.93       28.28     14.67 o 
   9   4  11        0.98        0.19     14.88 o 
  10   4  11       29.53       72.06     17.82 o 
  11   4  11        0.07       12.14     18.13 o 
  12   4  11        0.59       30.24     18.28 o 
  13   4  11        0.07       27.12     15.70 o 
   1   5  11       67.28       59.86     16.51 o 
   2   5  11        1.61       12.24     12.05 o 
   3   5  11      501.43      547.92     27.00 o 
   4   5  11       20.27       11.50     12.32 o 
   5   5  11       45.59       47.44     17.89 o 
   6   5  11        2.48        4.64     12.95 o 
   7   5  11        6.42       -7.96     13.12 o 
   8   5  11        3.42       15.73     16.06 o 
   9   5  11        3.26       19.59     17.34 o 
  10   5  11        0.05      -10.68     15.54 o 
  11   5  11       14.68        3.98     18.34 o 
  12   5  11        0.73       14.90     21.91 o 
   0   6  11      301.85      238.85     44.63 o 
   1   6  11        0.30        6.33     14.42 o 
   2   6  11      116.49      112.58     16.42 o 
   3   6  11       55.10       66.47     14.80 o 
   4   6  11      209.49      247.87     22.09 o 
   5   6  11        0.62       14.82     14.98 o 
   6   6  11       44.53       58.55     15.61 o 
   7   6  11        3.85       -1.66     14.10 o 
   8   6  11        0.50        2.96     15.21 o 
   9   6  11        0.16       -2.36     19.43 o 
  10   6  11       34.59       62.48     22.47 o 
  11   6  11        0.01       27.27     20.48 o 
  12   6  11       28.36       38.76     20.78 o 
   1   7  11      232.09      227.23     31.22 o 
   2   7  11       10.88       31.59     15.75 o 
   3   7  11        1.56       13.81     13.03 o 
   4   7  11        4.68        1.17     15.35 o 
   5   7  11       95.82      117.63     18.60 o 
   6   7  11        7.01       29.07     14.02 o 
   7   7  11      114.01      100.08     24.68 o 
   8   7  11        1.46       -2.18     15.56 o 
   9   7  11       80.98       48.04     18.73 o 
  10   7  11        3.53        1.50     18.16 o 
  11   7  11       61.29       88.13     22.49 o 
  12   7  11        0.44        1.37     19.54 o 
   0   8  11      270.00      321.20     52.38 o 
   1   8  11       33.44       23.61     20.41 o 
   2   8  11       19.13       10.61     14.55 o 
   3   8  11        6.59       11.63     12.58 o 
   4   8  11       20.39       -2.96     14.76 o 
   5   8  11        1.02       -8.72     11.60 o 
   6   8  11       62.73       55.49     24.08 o 
   7   8  11        7.48        6.42     15.59 o 
   8   8  11       61.33       48.52     19.32 o 
   9   8  11        0.21        8.40     16.44 o 
  10   8  11       25.13       39.81     20.56 o 
  11   8  11        1.97        9.74     20.53 o 
   1   9  11      355.14      364.01     52.48 o 
   2   9  11        1.09        9.51     19.93 o 
   3   9  11       84.22       57.28     15.32 o 
   4   9  11        3.32        3.98     12.58 o 
   5   9  11      121.06      117.60     18.07 o 
   6   9  11        0.37        4.65     13.96 o 
   7   9  11       24.96        8.92     16.12 o 
   8   9  11        2.04       17.66     18.65 o 
   9   9  11       18.46        4.37     17.56 o 
  10   9  11        0.39       34.64     19.23 o 
  11   9  11        0.69      -11.59     18.08 o 
   0  10  11      132.79      138.85     41.27 o 
   1  10  11        0.24       11.23     21.58 o 
   2  10  11       96.92       98.77     43.28 o 
   3  10  11        3.96       39.16     47.06 o 
   4  10  11      281.66      319.79     25.92 o 
   5  10  11        0.03       22.47     14.67 o 
   6  10  11       42.93       42.21     16.04 o 
   7  10  11        0.35       -2.17     16.01 o 
   8  10  11       21.20       10.02     17.60 o 
   9  10  11        0.45       19.06     19.06 o 
  10  10  11        3.35        2.59     18.32 o 
   1  11  11      124.75       93.01     27.86 o 
   2  11  11        3.34       -3.64     21.46 o 
   3  11  11      314.58      328.95     77.69 o 
   4  11  11        4.96       14.04     17.31 o 
   5  11  11      123.50      158.65     23.63 o 
   6  11  11        0.03       -1.67     13.92 o 
   7  11  11       36.70       49.53     19.93 o 
   8  11  11        2.40      -14.22     17.58 o 
   9  11  11       16.06       -8.11     18.21 o 
  10  11  11        0.37       21.95     21.20 o 
   0  12  11      153.12      178.72     47.90 o 
   1  12  11        0.98       18.68     23.25 o 
   2  12  11      261.51      251.24     62.33 o 
   3  12  11       11.49       34.60     31.93 o 
   4  12  11       86.14       58.28     19.57 o 
   5  12  11        1.68      -11.10     30.21 o 
   6  12  11        0.64       -6.74     16.62 o 
   7  12  11        2.04        7.27     16.88 o 
   8  12  11       31.22       32.73     18.81 o 
   9  12  11        2.06        7.22     18.64 o 
   1  13  11      168.81      170.86     35.46 o 
   2  13  11       19.60       22.51     25.07 o 
   3  13  11       91.25       61.20     38.33 o 
   4  13  11        0.04      -12.85     23.68 o 
   5  13  11       24.57       36.02     19.62 o 
   6  13  11        0.17       -9.27     19.57 o 
   7  13  11        0.68       18.01     18.03 o 
   8  13  11        0.73       28.59     19.60 o 
   0  14  11      163.54      208.13     52.01 o 
   1  14  11        8.06        6.06     25.62 o 
   2  14  11      121.67       77.24     29.46 o 
   3  14  11        0.59       21.70     26.84 o 
   4  14  11       34.34        0.23     30.01 o 
   5  14  11        1.44        6.07     15.95 o 
   6  14  11       26.45       62.54     25.32 o 
   7  14  11        5.49        7.66     22.12 o 
   1  15  11      145.18       71.45     31.62 o 
   2  15  11        1.54      -27.03     27.03 o 
   3  15  11       84.22      102.48     32.17 o 
   4  15  11        5.83      -22.97     22.97 o 
   5  15  11      100.17       56.73     29.95 o 
   6  15  11        1.36       -7.35     28.20 o 
   0  16  11       28.03       15.78     40.80 o 
   1  16  11        3.23      -24.65     24.65 o 
   2  16  11       43.03       28.99     30.96 o 
   3  16  11        2.88      -25.37     25.37 o 
   4  16  11       81.59       59.20     32.36 o 
   0   0  12     1819.88     1784.64    100.94 o 
   1   0  12       43.91       88.05     22.68 o 
   2   0  12      649.43      752.55     35.29 o 
   3   0  12       36.90       54.38     16.93 o 
   4   0  12       19.46       19.02     18.37 o 
   5   0  12       63.52       45.63     20.73 o 
   6   0  12       12.04       17.86     17.89 o 
   7   0  12       50.96       23.44     20.82 o 
   8   0  12       22.26       34.80     63.77 o 
   9   0  12       13.91       41.55     23.56 o 
  10   0  12      220.66      247.85     66.44 o 
  11   0  12        0.74       19.00     23.81 o 
  12   0  12       27.89        9.37     24.58 o 
   1   1  12     1243.05     1304.00     41.67 o 
   2   1  12        6.59        5.10     10.48 o 
   3   1  12      353.49      412.16     21.99 o 
   4   1  12       65.73       44.50     13.86 o 
   5   1  12      192.59      213.26     20.96 o 
   6   1  12       17.89        6.13     12.19 o 
   7   1  12       56.77       49.44     15.38 o 
   8   1  12       11.87       -8.60     13.62 o 
   9   1  12       94.63      104.22     19.33 o 
  10   1  12        0.06       -9.21     15.17 o 
  11   1  12       56.88       52.07     19.61 o 
  12   1  12       17.91       25.52     17.75 o 
   0   2  12      774.75      860.05     89.59 o 
   1   2  12        0.16       -3.78     11.86 o 
   2   2  12      715.67      842.85     29.10 o 
   3   2  12        7.74       -7.41     11.46 o 
   4   2  12      508.90      552.87     29.67 o 
   5   2  12        2.28        0.90     11.49 o 
   6   2  12      321.79      327.59     25.03 o 
   7   2  12        7.38       27.80     14.72 o 
   8   2  12       61.54       74.49     17.27 o 
   9   2  12        0.28        0.23     14.36 o 
  10   2  12      106.47      108.63     20.28 o 
  11   2  12        4.50       13.56     16.52 o 
  12   2  12        8.35       14.58     17.62 o 
   1   3  12      357.56      362.81     23.41 o 
   2   3  12        1.77        1.00     14.42 o 
   3   3  12      444.79      425.49     25.77 o 
   4   3  12        0.82        5.23     16.89 o 
   5   3  12      395.25      439.15     44.11 o 
   6   3  12        1.26       -9.92     13.34 o 
   7   3  12      146.21      116.17     19.23 o 
   8   3  12        0.00       -1.54     13.27 o 
   9   3  12      112.19       90.52     21.10 o 
  10   3  12        0.74       -2.75     15.32 o 
  11   3  12       97.54       80.10     20.19 o 
  12   3  12        1.23       -7.09     15.76 o 
   0   4  12      410.61      426.07     72.69 o 
   1   4  12        7.73       19.11     15.68 o 
   2   4  12      332.81      393.88     29.76 o 
   3   4  12        1.94      -10.99     11.87 o 
   4   4  12      314.32      363.57     27.57 o 
   5   4  12        2.55        9.89     14.12 o 
   6   4  12      270.23      316.47     24.82 o 
   7   4  12        7.88       10.93     14.03 o 
   8   4  12      139.48      141.76     27.15 o 
   9   4  12        1.12       -5.00     16.71 o 
  10   4  12      124.83      160.18     22.46 o 
  11   4  12        2.21      -11.81     14.90 o 
   1   5  12      109.45      151.86     22.32 o 
   2   5  12       76.02       82.61     19.01 o 
   3   5  12       96.15       92.52     17.15 o 
   4   5  12        0.35       -9.77     12.56 o 
   5   5  12      326.43      400.99     35.05 o 
   6   5  12        3.73       12.70     13.88 o 
   7   5  12      234.54      319.07     26.29 o 
   8   5  12        1.25       -7.79     18.45 o 
   9   5  12      211.08      242.18     33.09 o 
  10   5  12       19.21       34.74     20.12 o 
  11   5  12       99.38      137.04     27.98 o 
   0   6  12       88.47      106.45     36.70 o 
   1   6  12      273.36      256.36     36.56 o 
   2   6  12       33.76       31.65     17.16 o 
   3   6  12       84.86       87.60     20.06 o 
   4   6  12      442.71      461.00     41.23 o 
   5   6  12        3.49       10.73     14.29 o 
   6   6  12      402.64      395.30     35.73 o 
   7   6  12        0.07       14.40     14.87 o 
   8   6  12      202.90      270.51     29.96 o 
   9   6  12       20.23       17.93     17.93 o 
  10   6  12      180.89      175.39     27.71 o 
  11   6  12        5.01        5.57     20.45 o 
   1   7  12        3.13       -0.11     20.39 o 
   2   7  12      219.24      274.94     30.93 o 
   3   7  12      227.28      269.59     46.10 o 
   4   7  12       34.05       51.30     16.39 o 
   5   7  12      710.32      704.90     39.28 o 
   6   7  12       15.59       10.98     14.79 o 
   7   7  12       54.34       50.77     17.60 o 
   8   7  12        1.99       28.42     17.45 o 
   9   7  12       98.48       90.74     25.05 o 
  10   7  12       27.88       12.52     19.47 o 
  11   7  12       85.35      124.78     41.98 o 
   0   8  12      457.47      646.61     69.10 o 
   1   8  12       97.42       63.00     25.62 o 
   2   8  12      153.71      174.84     42.72 o 
   3   8  12        0.58        7.76     16.05 o 
   4   8  12      572.61      597.43     32.16 o 
   5   8  12       55.56       45.29     16.38 o 
   6   8  12      143.71      148.18     22.17 o 
   7   8  12       23.16        4.74     15.25 o 
   8   8  12       30.39       12.17     32.12 o 
   9   8  12        6.36      -11.36     17.47 o 
  10   8  12       39.81       53.92     36.81 o 
   1   9  12      266.58      262.57     37.20 o 
   2   9  12        8.53      -21.19     21.19 o 
   3   9  12      117.68      112.04     28.72 o 
   4   9  12        1.33       29.86     18.37 o 
   5   9  12      216.65      228.29     23.63 o 
   6   9  12        7.85       13.07     15.43 o 
   7   9  12       54.18       42.45     19.23 o 
   8   9  12        0.17       -1.64     17.45 o 
   9   9  12       66.15       32.87     21.86 o 
  10   9  12        2.12       -6.76     18.09 o 
   0  10  12      343.32      366.12     57.89 o 
   1  10  12        0.74       20.44     43.23 o 
   2  10  12      143.52      186.98     88.33 o 
   3  10  12        0.05        8.51     29.93 o 
   4  10  12      143.94      154.57     34.21 o 
   5  10  12        0.85      -13.24     13.24 o 
   6  10  12       57.02       43.81     16.93 o 
   7  10  12        0.27       -0.74     16.23 o 
   8  10  12       55.47       44.99     20.97 o 
   9  10  12        3.18       10.54     18.32 o 
   1  11  12      220.37      209.19     77.92 o 
   2  11  12        0.03        4.06     22.94 o 
   3  11  12      161.02      113.46     30.29 o 
   4  11  12        0.09      -20.38     24.10 o 
   5  11  12       66.91       42.34     26.12 o 
   6  11  12        0.08      -10.02     14.87 o 
   7  11  12       16.87       -1.82     17.21 o 
   8  11  12        2.96       -7.96     18.22 o 
   0  12  12      183.68      114.48     44.45 o 
   1  12  12        1.17       21.23     27.30 o 
   2  12  12      148.44      135.31     34.55 o 
   3  12  12        9.53       45.44     28.23 o 
   4  12  12       34.22       65.64     30.70 o 
   5  12  12        4.19      -15.80     41.55 o 
   6  12  12        0.83      -15.72     35.72 o 
   7  12  12        6.53        4.60     18.38 o 
   1  13  12      191.48      191.98     38.39 o 
   2  13  12        1.72      -24.61     25.96 o 
   3  13  12       95.98       36.12     27.76 o 
   4  13  12       16.79       18.22     27.19 o 
   5  13  12       19.19       -6.01     26.92 o 
   6  13  12        4.73       30.35     32.54 o 
   0  14  12      262.30      221.67     55.18 o 
   1  14  12       20.19       30.12     27.64 o 
   2  14  12      133.18      149.66     36.07 o 
   3  14  12        0.01      -14.10     26.41 o 
   4  14  12       44.74      -18.06     26.85 o 
   5  14  12        5.21      -27.01     27.01 o 
   1  15  12       80.36       25.66     30.51 o 
   2  15  12        1.48      -21.14     27.50 o 
   3  15  12        8.40       35.74     30.42 o 
   1   1  13       39.84       40.84     15.33 o 
   2   1  13        8.19        5.41     13.53 o 
   3   1  13        2.17       -8.83     12.20 o 
   4   1  13        8.65       20.37     17.06 o 
   5   1  13        8.70       18.65     13.82 o 
   6   1  13        4.67        7.59     13.97 o 
   7   1  13        5.56       -3.10     13.27 o 
   8   1  13        5.38        6.71     14.58 o 
   9   1  13        0.52      -14.39     14.39 o 
  10   1  13       15.55       21.04     16.77 o 
  11   1  13       11.58       31.83     18.59 o 
   0   2  13       20.42       21.77     20.16 o 
   1   2  13        0.18       -4.57     16.44 o 
   2   2  13       12.86       22.25     16.32 o 
   3   2  13        0.89      -14.65     14.65 o 
   4   2  13       13.19        5.36     13.80 o 
   5   2  13        0.14        0.34     15.44 o 
   6   2  13        0.20       -0.59     13.95 o 
   7   2  13        3.00      -10.90     13.85 o 
   8   2  13        0.07       -6.78     14.37 o 
   9   2  13        1.05      -14.72     14.72 o 
  10   2  13        0.01       -4.96     15.48 o 
  11   2  13        4.64        6.84     17.06 o 
   1   3  13        0.13        8.66     15.64 o 
   2   3  13        0.11       -6.45     15.61 o 
   3   3  13       14.01       15.85     17.12 o 
   4   3  13        0.10      -12.18     13.12 o 
   5   3  13       14.34       14.99     15.09 o 
   6   3  13        0.03       -6.97     15.84 o 
   7   3  13       25.29       42.86     19.48 o 
   8   3  13        0.00       14.48     24.61 o 
   9   3  13        0.18       -6.68     15.24 o 
  10   3  13        0.06        4.30     16.71 o 
   0   4  13        9.59       -6.63     26.89 o 
   1   4  13        9.62       21.05     16.39 o 
   2   4  13        7.64        2.52     16.81 o 
   3   4  13       11.41        2.69     16.92 o 
   4   4  13       11.31        9.84     14.83 o 
   5   4  13        8.05        8.83     14.65 o 
   6   4  13       49.35       40.40     16.04 o 
   7   4  13        0.03      -11.11     15.85 o 
   8   4  13       10.08      -12.51     15.78 o 
   9   4  13        0.94       -8.43     22.57 o 
  10   4  13        0.04       -7.58     17.75 o 
   1   5  13      100.39      106.12     28.29 o 
   2   5  13        1.92        1.57     16.84 o 
   3   5  13       13.56       22.42     18.13 o 
   4   5  13        2.58        0.92     19.35 o 
   5   5  13       24.06       25.30     15.36 o 
   6   5  13       57.90       25.17     17.02 o 
   7   5  13       27.25       34.13     26.13 o 
   8   5  13        0.09       15.65     19.30 o 
   9   5  13        0.57      -11.86     17.82 o 
  10   5  13        0.02       22.18     20.66 o 
   0   6  13       34.76       72.46     34.73 o 
   1   6  13        1.47       -1.37     23.06 o 
   2   6  13        8.84       -0.98     20.15 o 
   3   6  13       36.92       47.67     20.57 o 
   4   6  13        1.00       -0.15     18.09 o 
   5   6  13        2.83       12.04     17.32 o 
   6   6  13       44.55       59.43     17.80 o 
   7   6  13        0.17        4.10     16.82 o 
   8   6  13       21.38        6.50     19.17 o 
   9   6  13        3.03       -0.28     18.89 o 
  10   6  13        5.23       -3.52     20.53 o 
   1   7  13        0.62       18.32     22.94 o 
   2   7  13       34.30       -4.46     21.16 o 
   3   7  13        0.27        8.87     22.63 o 
   4   7  13      106.50       74.38     22.95 o 
   5   7  13        3.21        9.39     15.17 o 
   6   7  13       27.60       44.76     16.84 o 
   7   7  13       55.87       38.93     17.90 o 
   8   7  13        4.35       -4.56     18.34 o 
   9   7  13       28.71       13.64     20.36 o 
   0   8  13       21.06       35.11     35.30 o 
   1   8  13        0.25        2.47     23.21 o 
   2   8  13       56.89       36.54     25.66 o 
   3   8  13        0.48       30.93     24.60 o 
   4   8  13        3.40        9.81     23.79 o 
   5   8  13       11.09      -10.62     27.10 o 
   6   8  13       10.45        5.35     15.89 o 
   7   8  13        0.13       -1.44     16.60 o 
   8   8  13       37.17       42.98     20.44 o 
   9   8  13        0.10      -17.58     17.58 o 
   1   9  13       99.68      122.60     31.65 o 
   2   9  13        0.08       12.06     24.14 o 
   3   9  13       72.96       62.72     48.69 o 
   4   9  13        8.64      -10.41     22.75 o 
   5   9  13       12.11        2.88     18.17 o 
   6   9  13        1.22       11.58     17.30 o 
   7   9  13       15.29       11.52     19.59 o 
   8   9  13        7.28       17.65     19.12 o 
   0  10  13      118.40       43.61     35.86 o 
   1  10  13        3.49       14.54     26.34 o 
   2  10  13       70.63       12.93     27.59 o 
   3  10  13        7.86       33.80     57.47 o 
   4  10  13       27.34       21.29     26.80 o 
   5  10  13        0.33       27.62     26.94 o 
   6  10  13       15.48       23.32     21.22 o 
   7  10  13        5.80        0.69     18.42 o 
   1  11  13      136.21      117.23     33.74 o 
   2  11  13        2.86      -24.61     24.61 o 
   3  11  13       45.17       61.03     38.24 o 
   4  11  13        0.51      -25.09     25.09 o 
   5  11  13       49.72       53.41     29.70 o 
   6  11  13        0.69      -26.70     26.70 o 
   0  12  13      158.41      181.89     55.00 o 
   1  12  13        6.20        6.99     25.72 o 
   2  12  13       35.09       37.07     28.78 o 
   3  12  13        8.82       22.29     27.95 o 
   4  12  13       32.41       20.67     29.10 o 
   5  12  13        0.63      -16.31     27.00 o 
   1  13  13       48.67       12.62     28.72 o 
   2  13  13       33.50       20.67     28.26 o 
   3  13  13        2.60       19.34     28.72 o 
   4  13  13        2.75      -25.36     29.32 o 
   0   0  14        9.50       26.24     29.60 o 
   1   0  14       75.69       35.11     23.01 o 
   2   0  14      131.00      168.07     42.86 o 
   3   0  14       50.00       24.09     33.52 o 
   4   0  14      143.33      181.24     46.41 o 
   5   0  14        4.66      -18.65     18.65 o 
   6   0  14      146.67      201.05     33.70 o 
   7   0  14        3.10       13.14     22.88 o 
   8   0  14       62.70       56.52     26.11 o 
   9   0  14        1.29        8.61     23.29 o 
   1   1  14      113.61      182.60     20.82 o 
   2   1  14       46.10       39.66     18.87 o 
   3   1  14      294.97      360.11     39.77 o 
   4   1  14        8.59        9.52     22.74 o 
   5   1  14      128.56      180.89     41.51 o 
   6   1  14        1.10       27.20     16.01 o 
   7   1  14      121.28      173.35     23.08 o 
   8   1  14        4.33       10.29     17.11 o 
   9   1  14        0.77       18.84     16.45 o 
   0   2  14      186.48      181.87     30.30 o 
   1   2  14       10.26       -4.42     19.95 o 
   2   2  14      280.45      248.28     37.85 o 
   3   2  14        8.89       13.76     18.43 o 
   4   2  14      189.54      210.92     35.09 o 
   5   2  14        5.15        8.42     18.54 o 
   6   2  14      101.33      117.65     25.53 o 
   7   2  14        0.12        5.39     18.99 o 
   8   2  14       50.04       36.31     18.59 o 
   9   2  14       20.63       17.88     17.23 o 
   1   3  14      196.48      185.10     43.55 o 
   2   3  14        2.22      -14.83     17.81 o 
   3   3  14      145.86      156.78     25.74 o 
   4   3  14        2.41      -16.97     16.97 o 
   5   3  14       84.82      104.84     23.31 o 
   6   3  14        2.12        0.81     18.17 o 
   7   3  14      105.36      120.81     29.43 o 
   8   3  14        0.08        7.15     19.46 o 
   9   3  14       48.89       78.01     23.60 o 
   0   4  14      166.98      112.51     39.96 o 
   1   4  14        0.29      -15.12     21.11 o 
   2   4  14      161.14      196.05     26.61 o 
   3   4  14        0.05       -1.81     17.14 o 
   4   4  14       83.57      124.12     24.93 o 
   5   4  14        0.47       22.33     23.60 o 
   6   4  14      102.20      112.31     24.71 o 
   7   4  14        1.43       31.48     19.57 o 
   8   4  14       95.89      102.44     25.12 o 
   9   4  14        2.00       14.17     21.06 o 
   1   5  14      133.48      117.15     49.07 o 
   2   5  14       11.81        0.90     24.07 o 
   3   5  14       74.27       74.14     22.88 o 
   4   5  14       29.02       35.39     20.43 o 
   5   5  14       32.45       31.68     22.10 o 
   6   5  14       31.29       21.61     20.26 o 
   7   5  14      144.50      128.87     26.71 o 
   8   5  14        1.26       14.65     19.59 o 
   0   6  14      116.50      153.41     46.69 o 
   1   6  14       13.72       20.98     26.12 o 
   2   6  14      129.22       94.89     29.71 o 
   3   6  14       86.88       60.59     50.00 o 
   4   6  14        1.41        4.46     19.73 o 
   5   6  14      181.68      183.97     29.95 o 
   6   6  14       67.92      115.48     21.57 o 
   7   6  14       25.87       28.74     19.86 o 
   8   6  14      150.55      113.98     26.64 o 
   1   7  14      197.14      240.83     38.18 o 
   2   7  14        0.23      -15.72     22.62 o 
   3   7  14       34.34       43.46     26.69 o 
   4   7  14       28.92       17.49     26.34 o 
   5   7  14        0.86       -2.85     20.43 o 
   6   7  14       40.53        6.95     21.79 o 
   7   7  14      192.63      176.71     35.01 o 
   0   8  14      148.77      156.96     49.02 o 
   1   8  14        1.84       13.06     26.39 o 
   2   8  14      189.45      249.38     39.64 o 
   3   8  14       27.42        3.99     25.88 o 
   4   8  14        7.30        1.80     26.70 o 
   5   8  14        2.56       20.73     27.88 o 
   6   8  14       64.91       39.18     23.39 o 
   7   8  14        6.18       18.24     19.04 o 
   1   9  14       83.41       80.18     31.39 o 
   2   9  14        0.07       14.24     26.42 o 
   3   9  14       71.42       85.23     32.44 o 
   4   9  14        2.20      -24.64     25.60 o 
   5   9  14       36.88       46.07     28.51 o 
   6   9  14        0.31       27.79     28.53 o 
   0  10  14       61.22       17.74     39.96 o 
   1  10  14        2.67       59.86     29.74 o 
   2  10  14       60.90       27.83     29.18 o 
   3  10  14        3.20      -25.35     25.35 o 
   4  10  14       62.75       50.81     31.95 o 
   5  10  14        0.03      -25.24     25.24 o 
   1  11  14       61.79       32.49     49.95 o 
   2  11  14        3.29      -12.55     27.88 o 
   3  11  14       50.57       39.51     30.57 o 
   0  12  14       20.20       45.10     44.26 o 
   1   1  15        0.64        5.08     18.83 o 
   2   1  15        0.36      -21.19     21.19 o 
   3   1  15       11.91       25.59     25.45 o 
   4   1  15        1.79       49.60     26.75 o 
   5   1  15        0.44        7.28     25.39 o 
   6   1  15        1.69      -18.18     18.18 o 
   7   1  15        9.98       -6.50     20.39 o 
   0   2  15       19.51        4.39     29.79 o 
   1   2  15        0.81       -1.00     17.90 o 
   2   2  15        0.01      -15.96     17.71 o 
   3   2  15        3.64        9.84     25.56 o 
   4   2  15        0.27      -31.09     31.09 o 
   5   2  15        0.22      -23.73     23.73 o 
   6   2  15        0.28       12.05     25.68 o 
   7   2  15        0.11       -7.07     19.49 o 
   1   3  15        3.23      -12.05     28.71 o 
   2   3  15        4.23      -17.90     17.90 o 
   3   3  15        2.82       -3.23     20.55 o 
   4   3  15        4.04        9.12     25.73 o 
   5   3  15        4.76       15.25     25.52 o 
   6   3  15        4.37      -21.13     24.35 o 
   7   3  15        1.78        1.18     20.15 o 
   0   4  15        6.04      -29.13     29.13 o 
   1   4  15        1.28       -2.34     22.78 o 
   2   4  15        0.81       -6.59     23.09 o 
   3   4  15        1.39      -14.86     19.68 o 
   4   4  15       20.23       16.08     27.28 o 
   5   4  15        0.43       45.85     28.62 o 
   6   4  15        0.57        1.75     25.54 o 
   1   5  15        8.15       12.70     25.84 o 
   2   5  15       10.93       10.36     26.71 o 
   3   5  15        9.69       10.57     25.63 o 
   4   5  15        9.03       12.96     21.12 o 
   5   5  15        7.63       -2.90     25.05 o 
   6   5  15        0.00       32.34     27.61 o 
   0   6  15       29.73        8.31     39.78 o 
   1   6  15        1.52      -23.05     25.18 o 
   2   6  15        7.01      -25.94     25.94 o 
   3   6  15        0.75       36.05     26.31 o 
   4   6  15       14.43       13.45     27.81 o 
   5   6  15       11.71        9.97     21.42 o 
   1   7  15       21.77        2.31     27.99 o 
   2   7  15        7.59       16.28     25.60 o 
   3   7  15       12.55       24.12     29.60 o 
   4   7  15       29.37       22.90     27.19 o 
   5   7  15        6.20       -3.72     27.45 o 
   0   8  15       12.15      -17.18     38.47 o 
   1   8  15        0.22        1.18     26.48 o 
   2   8  15       12.00       12.84     29.09 o 
   3   8  15        2.81        4.27     27.04 o 
   4   8  15       18.78       -4.68     34.36 o 
   1   9  15       12.21      -22.85     26.82 o 
   2   9  15        3.83       -9.17     28.07 o 
   1   0  16        5.64       -6.54     37.54 o 
   2   0  16        6.50       23.81     39.22 o 
   3   0  16       16.14       -1.77     37.07 o 
   4   0  16       89.05       54.62     40.62 o 
   1   1  16       38.26       89.73     41.27 o 
   2   1  16        5.60       19.58     26.14 o 
   3   1  16       39.19       37.52     31.65 o 
   4   1  16        0.09       -1.28     28.07 o 
   0   2  16       95.97       38.56     38.28 o 
   1   2  16        0.21       47.91     30.12 o 
   2   2  16       48.81       48.53     29.39 o 
   3   2  16        0.02       15.94     27.40 o 
   4   2  16       48.69       45.28     29.91 o 
   1   3  16       54.10       49.64     30.05 o 
   2   3  16        0.61       -6.79     24.10 o 
   3   3  16       57.17       32.33     56.07 o 
   0   4  16       38.08       15.69     39.40 o 
   1   4  16        0.66        2.62     25.99 o 
   2   4  16       57.99       35.02     30.16 o 
   3   4  16        0.47       12.70     37.16 o 
   1   5  16       53.08       21.24     30.04 o 
   2   5  16        0.35       -9.84     26.59 o 
                                                 
